# Supplementary material for: 4,7-Diaza-1-azoniacyclo­nonane bromide
Source: Acta Crystallogr Sect E Struct Rep Online. 2009 Jul 1;65(Pt 8):o1734. doi: 10.1107/S1600536809024313 (PMC2977258; doi:10.1107/S1600536809024313)
Supplement: Supplementary file 1 [file e-65-o1734-sup1.cif]

##############################################################################
###                                                                        ###
###        Electronic paper (Acta Crystallographica Section E)             ###
###                                                                        ###
##############################################################################
#                                                                            #
# This CIF contains the data in a paper accepted for publication in Acta     #
# Crystallographica Section E. It conforms to the requirements of Notes      #
# for Authors for Section E, and has been peer reviewed under the auspices   #
# of the IUCr Commission on Journals.                                        #
#                                                                            #
# Full details of the Crystallographic Information File format               #
# are given in the paper "The Crystallographic Information File (CIF):       #
# a New Standard Archive File for Crystallography" by S. R. Hall, F. H.      #
# Allen and I. D. Brown [Acta Cryst. (1991), A47, 655-685].                  #
#                                                                            #
# The current version of the core CIF dictionary is obtainable from          #
# ftp://ftp.iucr.org/pub/cif_core.dic. The current version number is 2.4.    #
#                                                                            #
# Software is freely available for graphical display of the structure(s) in  #
# this CIF.  For information consult the CIF home page http://www.iucr.org/  #
# cif/home.html                                                              #
#                                                                            #
# This file may be used for bona fide research purposes within the           #
# scientific community so long as proper attribution is given to the journal # 
# article from which it was obtained.                                        #
#                                                                            #
##############################################################################
                                             
data_I
_audit_creation_method     'form98_non/compatible with shelxl97-2'
_chemical_name_systematic
;
4,7-Diaza-1-azoniacyclononane bromide
;
_chemical_name_common     '1,4,7-Triazacyclononane hydrobromide'
_chemical_formula_moiety     'C6 H16 N3 +, Br -'
_chemical_formula_sum     'C6 H16 Br N3'
_chemical_formula_iupac     'C6 H16 N3 +, Br -'
_chemical_formula_weight     210.115
_chemical_melting_point     ?
_symmetry_cell_setting     orthorhombic
_symmetry_space_group_name_H-M     'P b c a'
_symmetry_space_group_name_Hall     '-P 2ac 2ab'
loop_
    _symmetry_equiv_pos_as_xyz
    'x, y, z'
    'x+1/2, -y+1/2, -z'
    '-x, y+1/2, -z+1/2'
    '-x+1/2, -y, z+1/2'
    '-x, -y, -z'
    '-x-1/2, y-1/2, z'
    'x, -y-1/2, z-1/2'
    'x-1/2, y, -z-1/2'
_cell_length_a     8.11491(18)
_cell_length_b     14.1987(4)
_cell_length_c     15.3551(4)
_cell_angle_alpha     90.00
_cell_angle_beta     90.00
_cell_angle_gamma     90.00
_cell_volume     1769.23(8)
_cell_formula_units_Z     8
_cell_measurement_reflns_used     4689
_cell_measurement_theta_min     4.2212
_cell_measurement_theta_max     26.2495
_cell_measurement_temperature     200(2)
_exptl_crystal_description     platelet
_exptl_crystal_colour     colourless
_exptl_crystal_size_max     0.40
_exptl_crystal_size_mid     0.20
_exptl_crystal_size_min     0.08
_exptl_crystal_density_diffrn     1.57768(7)
_exptl_crystal_density_meas     ?
_exptl_crystal_density_method     'not measured'
_exptl_crystal_F_000     864
_exptl_absorpt_coefficient_mu     4.584
_exptl_absorpt_correction_type     'multi-scan'
_exptl_absorpt_process_details     '(CrysAlisPro; Oxford Diffraction, 2009)'
_exptl_absorpt_correction_T_min     0.274
_exptl_absorpt_correction_T_max     0.693
_exptl_special_details
;
CrysAlisPro (Oxford Diffraction, 2009).
Empirical absorption correction using spherical harmonics,
implemented in SCALE3 ABSPACK scaling algorithm.
;
_diffrn_ambient_temperature     200(2)
_diffrn_radiation_type     MoK\a
_diffrn_radiation_wavelength     0.71073
_diffrn_radiation_source     'fine-focus sealed tube'
_diffrn_radiation_monochromator     'graphite'
_diffrn_measurement_device_type     'Oxford Diffraction Xcalibur'
_diffrn_measurement_device     'CCD camera on \k-goniostat'
_diffrn_measurement_method     'CCD; rotation images'
_diffrn_reflns_number     12366
_diffrn_reflns_av_R_equivalents     0.0300
_diffrn_reflns_av_sigmaI/netI     0.0275
_diffrn_reflns_theta_min     4.65
_diffrn_reflns_theta_max     26.35
_diffrn_reflns_theta_full     26.35
_diffrn_measured_fraction_theta_max     0.990
_diffrn_measured_fraction_theta_full     0.990
_diffrn_reflns_limit_h_min     -10
_diffrn_reflns_limit_h_max     8
_diffrn_reflns_limit_k_min     -16
_diffrn_reflns_limit_k_max     17
_diffrn_reflns_limit_l_min     -18
_diffrn_reflns_limit_l_max     19
_refine_special_details
;
;
_reflns_number_total     1781
_reflns_number_gt     1136
_reflns_threshold_expression     I>2\s(I)
_refine_ls_structure_factor_coef     Fsqd
_refine_ls_matrix_type     full
_refine_ls_R_factor_all     0.0374
_refine_ls_R_factor_gt     0.0180
_refine_ls_wR_factor_gt     0.0392
_refine_ls_wR_factor_ref     0.0408
_refine_ls_goodness_of_fit_ref     0.843
_refine_ls_restrained_S_all     0.844
_refine_ls_number_reflns     1781
_refine_ls_number_parameters     98
_refine_ls_number_restraints     2
_refine_ls_hydrogen_treatment     mixed
_refine_ls_weighting_scheme     calc
_refine_ls_weighting_details
                 'calc w=1/[\s^2^(Fo^2^)+(0.0231P)^2^] where P=(Fo^2^+2Fc^2^)/3'
_atom_sites_solution_hydrogens     geom
_atom_sites_solution_primary     direct
_atom_sites_solution_secondary     difmap
_refine_ls_shift/su_max     0.001
_refine_ls_shift/su_mean     0.000
_refine_diff_density_max     0.185
_refine_diff_density_min     -0.395
_refine_ls_extinction_method     none
_refine_ls_extinction_coef     ?
_refine_ls_abs_structure_Flack     ?
loop_
    _atom_type_symbol
    _atom_type_description
    _atom_type_scat_dispersion_real
    _atom_type_scat_dispersion_imag
    _atom_type_scat_source
    'C' 'C' 0.0033 0.0016
                         'International Tables Vol C Tables 4.2.6.8 and 6.1.1.4'
    'H' 'H' 0.0000 0.0000
                         'International Tables Vol C Tables 4.2.6.8 and 6.1.1.4'
    'N' 'N' 0.0061 0.0033
                         'International Tables Vol C Tables 4.2.6.8 and 6.1.1.4'
    'Br' 'Br' -0.2901 2.4595
                         'International Tables Vol C Tables 4.2.6.8 and 6.1.1.4'
_computing_data_collection     'CrysAlisPro (Oxford Diffraction, 2009)'
_computing_cell_refinement     'CrysAlisPro (Oxford Diffraction, 2009)'
_computing_data_reduction     'CrysAlisPro (Oxford Diffraction, 2009)'
_computing_structure_solution     'SIR97 (Altomare <i>et al.</i>, 1999)'
_computing_structure_refinement     'SHELXL97 (Sheldrick, 2008)'
_computing_molecular_graphics     'ORTEPIII (Burnett & Johnson, 1996)'
_computing_publication_material     'PLATON (Spek, 2009)'
loop_
    _atom_site_type_symbol
    _atom_site_label
    _atom_site_fract_x
    _atom_site_fract_y
    _atom_site_fract_z
    _atom_site_U_iso_or_equiv
    _atom_site_adp_type
    _atom_site_calc_flag
    _atom_site_refinement_flags
    _atom_site_occupancy
    _atom_site_disorder_assembly
    _atom_site_disorder_group
    C C1 -0.0381(2) 0.09783(13) 0.13984(13) 0.0258(5) Uani d . 1 . .
    H H11 -0.1168 0.1100 0.0919 0.031 Uiso calc R 1 . .
    H H12 -0.1018 0.0805 0.1924 0.031 Uiso calc R 1 . .
    C C2 0.0771(2) 0.01747(13) 0.11488(13) 0.0270(5) Uani d . 1 . .
    H H21 0.0168 -0.0431 0.1173 0.032 Uiso calc R 1 . .
    H H22 0.1172 0.0267 0.0546 0.032 Uiso calc R 1 . .
    C C3 0.3795(2) 0.00839(14) 0.13390(13) 0.0263(5) Uani d . 1 . .
    H H31 0.3798 -0.0455 0.0930 0.032 Uiso calc R 1 . .
    H H32 0.4631 -0.0043 0.1793 0.032 Uiso calc R 1 . .
    C C4 0.4281(2) 0.09747(13) 0.08448(12) 0.0247(5) Uani d . 1 . .
    H H41 0.5451 0.0927 0.0668 0.030 Uiso calc R 1 . .
    H H42 0.3607 0.1023 0.0309 0.030 Uiso calc R 1 . .
    C C5 0.3100(2) 0.25835(13) 0.09640(13) 0.0260(5) Uani d . 1 . .
    H H51 0.3633 0.2770 0.0410 0.031 Uiso calc R 1 . .
    H H52 0.3093 0.3140 0.1353 0.031 Uiso calc R 1 . .
    C C6 0.1348(2) 0.22841(13) 0.07838(12) 0.0218(4) Uani d . 1 . .
    H H61 0.0686 0.2840 0.0614 0.026 Uiso calc R 1 . .
    H H62 0.1332 0.1831 0.0294 0.026 Uiso calc R 1 . .
    N N1 0.06097(18) 0.18365(10) 0.15724(9) 0.0206(4) Uani d . 1 . .
    H H711 0.1446 0.1683 0.1951 0.025 Uiso calc R 1 . .
    H H712 -0.0052 0.2272 0.1846 0.025 Uiso calc R 1 . .
    N N2 0.21724(17) 0.01482(11) 0.17501(10) 0.0227(4) Uani d D 1 . .
    H H72 0.2032(19) -0.0323(10) 0.2124(10) 0.027 Uiso d D 1 . .
    N N3 0.40545(19) 0.18328(12) 0.13688(11) 0.0249(4) Uani d D 1 . .
    H H73 0.4988(15) 0.2089(12) 0.1517(11) 0.030 Uiso d D 1 . .
    Br Br1 0.24857(2) 0.329547(11) 0.335223(11) 0.02593(7) Uani d . 1 . .
loop_
    _atom_site_aniso_label
    _atom_site_aniso_U_11
    _atom_site_aniso_U_22
    _atom_site_aniso_U_33
    _atom_site_aniso_U_12
    _atom_site_aniso_U_13
    _atom_site_aniso_U_23
    C1 0.0176(10) 0.0270(12) 0.0329(12) -0.0037(9) 0.0023(9) 0.0063(9)
    C2 0.0288(11) 0.0200(12) 0.0323(12) -0.0069(9) -0.0015(10) 0.0025(9)
    C3 0.0284(11) 0.0241(12) 0.0265(12) 0.0070(9) 0.0010(9) -0.0029(10)
    C4 0.0167(10) 0.0299(12) 0.0275(11) 0.0039(8) 0.0024(9) -0.0023(9)
    C5 0.0268(10) 0.0208(11) 0.0304(12) -0.0029(8) 0.0041(9) 0.0012(10)
    C6 0.0243(10) 0.0183(11) 0.0228(11) 0.0017(8) 0.0034(9) 0.0070(9)
    N1 0.0198(8) 0.0216(9) 0.0204(9) 0.0054(7) 0.0015(7) 0.0006(8)
    N2 0.0244(10) 0.0186(8) 0.0251(9) 0.0014(7) 0.0016(7) 0.0061(7)
    N3 0.0201(9) 0.0234(10) 0.0311(11) -0.0039(7) -0.0034(8) -0.0020(8)
    Br1 0.02050(10) 0.02561(10) 0.03168(11) 0.00302(10) 0.00269(11) 0.00452(8)
_geom_special_details
;
;
loop_
    _geom_bond_atom_site_label_1
    _geom_bond_atom_site_label_2
    _geom_bond_site_symmetry_2
    _geom_bond_distance
    _geom_bond_publ_flag
    C1 N1 . 1.484(2) ?
    C1 C2 . 1.524(2) ?
    C1 H11 . 0.9900 ?
    C1 H12 . 0.9900 ?
    C2 N2 . 1.465(2) ?
    C2 H21 . 0.9900 ?
    C2 H22 . 0.9900 ?
    C3 N2 . 1.463(2) ?
    C3 C4 . 1.527(2) ?
    C3 H31 . 0.9900 ?
    C3 H32 . 0.9900 ?
    C4 N3 . 1.472(2) ?
    C4 H41 . 0.9900 ?
    C4 H42 . 0.9900 ?
    C5 N3 . 1.457(2) ?
    C5 C6 . 1.509(3) ?
    C5 H51 . 0.9900 ?
    C5 H52 . 0.9900 ?
    C6 N1 . 1.493(2) ?
    C6 H61 . 0.9900 ?
    C6 H62 . 0.9900 ?
    N1 H711 . 0.9200 ?
    N1 H712 . 0.9200 ?
    N2 H72 . 0.889(9) ?
    N3 H73 . 0.871(9) ?
loop_
    _geom_angle_atom_site_label_1
    _geom_angle_atom_site_label_2
    _geom_angle_atom_site_label_3
    _geom_angle_site_symmetry_1
    _geom_angle_site_symmetry_3
    _geom_angle
    _geom_angle_publ_flag
    N1 C1 C2 . . 109.14(14) ?
    N1 C1 H11 . . 109.9 ?
    C2 C1 H11 . . 109.9 ?
    N1 C1 H12 . . 109.9 ?
    C2 C1 H12 . . 109.9 ?
    H11 C1 H12 . . 108.3 ?
    N2 C2 C1 . . 109.68(15) ?
    N2 C2 H21 . . 109.7 ?
    C1 C2 H21 . . 109.7 ?
    N2 C2 H22 . . 109.7 ?
    C1 C2 H22 . . 109.7 ?
    H21 C2 H22 . . 108.2 ?
    N2 C3 C4 . . 113.29(15) ?
    N2 C3 H31 . . 108.9 ?
    C4 C3 H31 . . 108.9 ?
    N2 C3 H32 . . 108.9 ?
    C4 C3 H32 . . 108.9 ?
    H31 C3 H32 . . 107.7 ?
    N3 C4 C3 . . 112.45(16) ?
    N3 C4 H41 . . 109.1 ?
    C3 C4 H41 . . 109.1 ?
    N3 C4 H42 . . 109.1 ?
    C3 C4 H42 . . 109.1 ?
    H41 C4 H42 . . 107.8 ?
    N3 C5 C6 . . 111.89(15) ?
    N3 C5 H51 . . 109.2 ?
    C6 C5 H51 . . 109.2 ?
    N3 C5 H52 . . 109.2 ?
    C6 C5 H52 . . 109.2 ?
    H51 C5 H52 . . 107.9 ?
    N1 C6 C5 . . 110.44(14) ?
    N1 C6 H61 . . 109.6 ?
    C5 C6 H61 . . 109.6 ?
    N1 C6 H62 . . 109.6 ?
    C5 C6 H62 . . 109.6 ?
    H61 C6 H62 . . 108.1 ?
    C1 N1 C6 . . 114.89(14) ?
    C1 N1 H711 . . 108.5 ?
    C6 N1 H711 . . 108.5 ?
    C1 N1 H712 . . 108.5 ?
    C6 N1 H712 . . 108.5 ?
    H711 N1 H712 . . 107.5 ?
    C3 N2 C2 . . 115.35(15) ?
    C3 N2 H72 . . 110.3(11) ?
    C2 N2 H72 . . 109.1(11) ?
    C5 N3 C4 . . 116.04(15) ?
    C5 N3 H73 . . 105.5(13) ?
    C4 N3 H73 . . 112.3(12) ?
loop_
    _geom_torsion_atom_site_label_1
    _geom_torsion_atom_site_label_2
    _geom_torsion_atom_site_label_3
    _geom_torsion_atom_site_label_4
    _geom_torsion_site_symmetry_1
    _geom_torsion_site_symmetry_2
    _geom_torsion_site_symmetry_3
    _geom_torsion_site_symmetry_4
    _geom_torsion
    _geom_torsion_publ_flag
    N1 C1 C2 N2 . . . . 45.5(2) ?
    N2 C3 C4 N3 . . . . 49.5(2) ?
    N3 C5 C6 N1 . . . . 48.7(2) ?
    C2 C1 N1 C6 . . . . 71.68(19) ?
    C5 C6 N1 C1 . . . . -137.57(14) ?
    C4 C3 N2 C2 . . . . 68.6(2) ?
    C1 C2 N2 C3 . . . . -131.43(16) ?
    C6 C5 N3 C4 . . . . 62.9(2) ?
    C3 C4 N3 C5 . . . . -128.16(17) ?
loop_
    _geom_hbond_atom_site_label_D
    _geom_hbond_atom_site_label_H
    _geom_hbond_atom_site_label_A
    _geom_hbond_site_symmetry_A
    _geom_hbond_distance_DH
    _geom_hbond_distance_HA
    _geom_hbond_distance_DA
    _geom_hbond_angle_DHA
    N1 H712 Br1 8_556 0.92 2.49 3.2759(15) 143.6
    N1 H711 N2 . 0.92 2.28 2.726(2) 109.4
    N1 H711 N3 . 0.92 2.31 2.813(2) 114.2
    N2 H72 Br1 6_655 0.889(9) 2.749(10) 3.6123(15) 164.1(13)
    N3 H73 Br1 8_656 0.871(9) 2.661(10) 3.4999(16) 162.1(16)
    C2 H21 Br1 3_545 0.99 2.91 3.8330(18) 156.4
data_global
_journal_date_recd_electronic     2009-06-18
_journal_date_accepted     2009-06-24
_journal_name_full     'Acta Crystallographica, Section E'
_journal_year     2009
_journal_volume     65
_journal_issue      8
_journal_page_first     o1734
_journal_page_last     o1734
_journal_paper_category     QO
_journal_coeditor_code     ZL2223
_publ_contact_author_name     'Professor Peter Kl\"ufers'
_publ_contact_author_address
;
Department Chemie und Biochemie
Ludwig-Maximilians-Universit\"at
Butenandtstra\&se 5--13
D-81377 M\"unchen
Germany
;
_publ_contact_author_email     'kluef@cup.uni-muenchen.de'
_publ_contact_author_fax     '+49-89-2180-77406'
_publ_contact_author_phone     '+49-89-2180-77407'
_publ_section_title
;
4,7-Diaza-1-azoniacyclononane bromide
;
loop_
    _publ_author_name
    _publ_author_address
    'Allscher, Thorsten'
;
Ludwig-Maximilians-Universit\"at
Department Chemie und Biochemie
Butenandtstrasse 5--13
81377 M\"unchen
Germany
;
    'Kl\"ufers, Peter'
;
Ludwig-Maximilians-Universit\"at
Department Chemie und Biochemie
Butenandtstrasse 5--13
81377 M\"unchen
Germany
;
    'Neumann, Christine'
;
Ludwig-Maximilians-Universit\"at
Department Chemie und Biochemie
Butenandtstrasse 5--13
81377 M\"unchen
Germany
;
