# Supplementary material for: 4,7-Diaza-1-azoniacyclo­nonane bromide
Source: Acta Crystallogr Sect E Struct Rep Online. 2009 Jul 1;65(Pt 8):o1734. doi: 10.1107/S1600536809024313 (PMC2977258; doi:10.1107/S1600536809024313)
Supplement: Supplementary file 2 [file e-65-o1734-Isup2.hkl]

# 
# h,k,l, Fc-squared, Fo-squared, sigma(Fo-squared) and status flag 
# 
data_I
_shelx_title ' no089 in Pbca (Nr. 61)' 
_shelx_refln_list_code          4 
_shelx_F_calc_maximum      280.15 
_exptl_crystal_F_000       864.00 
_reflns_d_resolution_high  0.8007 
 
loop_ 
 _symmetry_equiv_pos_as_xyz 
 'x, y, z' 
 'x+1/2, -y+1/2, -z' 
 '-x, y+1/2, -z+1/2' 
 '-x+1/2, -y, z+1/2' 
 '-x, -y, -z' 
 '-x-1/2, y-1/2, z' 
 'x, -y-1/2, z-1/2' 
 'x-1/2, y, -z-1/2' 
 
_cell_length_a     8.1149 
_cell_length_b    14.1987 
_cell_length_c    15.3551 
_cell_angle_alpha  90.000 
_cell_angle_beta   90.000 
_cell_angle_gamma  90.000 
 
_shelx_F_squared_multiplier     1.000 
 
loop_ 
 _refln_index_h 
 _refln_index_k 
 _refln_index_l 
 _refln_F_squared_calc 
 _refln_F_squared_meas 
 _refln_F_squared_sigma 
 _refln_observed_status 
   2   0   0    27398.03    26581.61    311.23 o 
   4   0   0    18301.54    17598.57    161.09 o 
   6   0   0    31565.67    30139.30    192.20 o 
   8   0   0     6367.91     6152.79    100.37 o 
  10   0   0     4349.40     4177.21    165.60 o 
   4   1   0        0.77        5.95     24.92 o 
   6   1   0       29.16       32.35     30.29 o 
   8   1   0       29.13       18.51     41.57 o 
  10   1   0      150.80      116.08     86.08 o 
   2   2   0    15302.34    15808.71     71.71 o 
   4   2   0     5720.19     5492.41     41.48 o 
   6   2   0     2943.09     2771.34     43.03 o 
   8   2   0     2280.65     2243.76     57.69 o 
  10   2   0     1348.23     1332.62     94.48 o 
   2   3   0     1853.91     1840.44     20.87 o 
   4   3   0     2455.52     2805.11     42.49 o 
   6   3   0        0.96        7.35     28.77 o 
   8   3   0      132.64      122.77     47.90 o 
   0   4   0      705.07      711.86     18.53 o 
   2   4   0      494.48      442.05     15.72 o 
   4   4   0     8071.72     8241.00     55.50 o 
   6   4   0     3533.33     3558.25     55.43 o 
   8   4   0      786.70      883.23     79.92 o 
   4   5   0      180.07      216.01     16.29 o 
   6   5   0      336.21      312.79     33.89 o 
   8   5   0       22.45       -5.38     69.65 o 
   0   6   0    54730.56    51904.26    243.57 o 
   2   6   0    34194.50    32285.86    217.63 o 
   4   6   0    18960.42    18322.54     66.38 o 
   6   6   0    21429.50    21176.89    192.16 o 
   8   6   0     8005.14     7913.72    123.17 o 
   2   7   0     1748.53     1825.67     32.87 o 
   4   7   0      149.99      186.61     19.82 o 
   6   7   0     2921.31     2790.08     81.03 o 
   8   7   0        8.74      -24.40     85.35 o 
   0   8   0     6624.82     6620.93    124.07 o 
   2   8   0     4340.36     4047.14     75.82 o 
   4   8   0     7265.08     7347.59     45.43 o 
   6   8   0     6652.02     6744.15    103.17 o 
   8   8   0     2046.76     1994.17    109.03 o 
   2   9   0      359.00      410.26     45.76 o 
   4   9   0      556.84      562.43     47.96 o 
   6   9   0       27.49       39.65     59.26 o 
   8   9   0       13.55        1.59    106.42 o 
   0  10   0      619.31      650.42     95.64 o 
   2  10   0     4655.00     4656.54     73.41 o 
   4  10   0     1491.08     1437.81     52.49 o 
   6  10   0       13.60       40.43     48.82 o 
   8  10   0      544.35      509.68     88.10 o 
   2  11   0       51.99       48.70     64.89 o 
   4  11   0      175.94      167.47     52.14 o 
   6  11   0      224.94      205.79     51.62 o 
   0  12   0    22313.12    22066.51    252.81 o 
   2  12   0    10408.34    10305.67    131.90 o 
   4  12   0     7131.11     7258.64    100.90 o 
   6  12   0     5933.96     5958.04     89.60 o 
   2  13   0      112.06       72.08     75.46 o 
   4  13   0       85.80      107.09     61.74 o 
   6  13   0      128.70       79.05     56.78 o 
   0  14   0     8538.78     8337.75    194.37 o 
   2  14   0     2530.41     2631.40    104.14 o 
   4  14   0     3636.41     3613.43    109.59 o 
   6  14   0     3029.36     3108.46     95.42 o 
   2  15   0      101.11       83.21     90.25 o 
   4  15   0       32.57      -11.18     85.58 o 
   0  16   0       14.55      101.07    135.36 o 
   2  16   0       12.99        0.72     95.68 o 
   4  16   0      239.02      226.47     99.39 o 
   2  17   0        4.81       -3.29     97.29 o 
   2   1   1      284.27      323.04      6.17 o 
   3   1   1       51.06       50.17      9.16 o 
   4   1   1      797.04      886.61     16.39 o 
   5   1   1      520.58      553.02     21.07 o 
   6   1   1      346.70      345.41     23.42 o 
   7   1   1       80.46       82.78     25.83 o 
   8   1   1       67.25       60.47     38.42 o 
   9   1   1        3.76       27.89     41.65 o 
  10   1   1       22.52       29.43     60.66 o 
   2   2   1    53949.50    48858.25    408.89 o 
   3   2   1     2078.72     2025.38     17.82 o 
   4   2   1    19666.91    19105.04     97.48 o 
   5   2   1     5387.24     5343.87     55.14 o 
   6   2   1     5711.67     5642.04     53.45 o 
   7   2   1     3867.36     3845.70     41.73 o 
   8   2   1     6510.17     6352.04     65.87 o 
   9   2   1      507.32      540.18     43.17 o 
  10   2   1     1857.86     1784.55     79.46 o 
   1   3   1        0.06        8.43      5.57 o 
   2   3   1       61.78       88.14      5.78 o 
   3   3   1      152.47      177.15     10.44 o 
   4   3   1      102.49      117.19     12.80 o 
   5   3   1       34.58       31.62     16.22 o 
   6   3   1      396.92      385.80     21.78 o 
   7   3   1      256.02      261.70     29.83 o 
   8   3   1      590.55      526.28     40.34 o 
   9   3   1        4.08       24.73     51.78 o 
   0   4   1    25195.21    25755.13    127.52 o 
   1   4   1    13240.34    13368.42     73.41 o 
   2   4   1    35694.49    34063.47    141.07 o 
   3   4   1     3054.31     2918.73     15.67 o 
   4   4   1    22131.93    21808.79     86.80 o 
   5   4   1     4963.10     5156.08     52.01 o 
   6   4   1     8569.94     8411.78     48.91 o 
   7   4   1     2590.50     2654.55     38.58 o 
   8   4   1     5130.86     5100.76     58.11 o 
   9   4   1     1809.21     1713.67     63.06 o 
   1   5   1      772.60      822.93     12.65 o 
   2   5   1     1163.33     1253.96     17.43 o 
   3   5   1      320.24      348.14     10.50 o 
   4   5   1      275.01      279.81     11.63 o 
   5   5   1       23.77       19.04      9.69 o 
   6   5   1     1026.01     1024.16     23.87 o 
   7   5   1      437.03      420.89     31.66 o 
   8   5   1       65.00       74.31     51.85 o 
   9   5   1       30.38       40.20     68.15 o 
   0   6   1      311.34      313.68     20.90 o 
   1   6   1     1461.27     1525.10     20.10 o 
   2   6   1      682.76      662.90     18.03 o 
   3   6   1      255.47      288.89     11.59 o 
   4   6   1      899.61      880.28     13.57 o 
   5   6   1      151.78      166.16     17.54 o 
   6   6   1        3.08       10.00     22.81 o 
   7   6   1      187.54      236.87     35.90 o 
   8   6   1       62.00       71.66     51.39 o 
   9   6   1       73.33      107.42     68.43 o 
   1   7   1       41.92       23.52     17.08 o 
   2   7   1        0.98        1.49     21.39 o 
   3   7   1      218.39      227.45     12.00 o 
   4   7   1        5.56       10.05     11.68 o 
   5   7   1        2.73        6.48     15.86 o 
   6   7   1      372.81      364.48     40.46 o 
   7   7   1      275.61      237.62     44.16 o 
   8   7   1      100.70       57.31     52.93 o 
   9   7   1        5.00       16.89     93.35 o 
   0   8   1    10796.13    10559.28     99.91 o 
   1   8   1     5596.53     5655.43     49.02 o 
   2   8   1     5954.89     5722.98     39.87 o 
   3   8   1     3078.63     2961.19     23.67 o 
   4   8   1     7490.68     7581.93     42.57 o 
   5   8   1     3632.12     3522.92     33.88 o 
   6   8   1     3488.40     3584.76     53.21 o 
   7   8   1      796.50      823.51     47.58 o 
   8   8   1     2663.02     2492.36     67.79 o 
   9   8   1      524.44      501.76     89.04 o 
   1   9   1       43.84       50.86     36.69 o 
   2   9   1        2.02        4.58     16.65 o 
   3   9   1      170.19      173.30     26.92 o 
   4   9   1      502.67      500.26     24.58 o 
   5   9   1        6.81        4.09     36.04 o 
   6   9   1        0.25       13.65     36.93 o 
   7   9   1        7.36       23.52     67.93 o 
   8   9   1      257.31      231.24     62.58 o 
   0  10   1    12848.76    12656.48    123.19 o 
   1  10   1     3516.26     3499.89     57.25 o 
   2  10   1    15393.26    15313.27     98.46 o 
   3  10   1     3331.14     3236.99     40.38 o 
   4  10   1     8941.30     8726.06     54.23 o 
   5  10   1     3186.46     3238.19     52.85 o 
   6  10   1     4980.45     5014.14     59.57 o 
   7  10   1     1080.11     1010.77     57.20 o 
   8  10   1     3978.74     4092.21    100.99 o 
   1  11   1      143.45      141.53     47.23 o 
   2  11   1      454.24      465.35     42.80 o 
   3  11   1      308.77      279.36     36.49 o 
   4  11   1        1.18       -8.21     40.79 o 
   5  11   1      271.74      240.46     38.26 o 
   6  11   1       29.71       25.36     41.39 o 
   7  11   1       90.57      104.29     45.67 o 
   0  12   1      624.69      620.46     70.64 o 
   1  12   1     1185.97     1143.42     51.72 o 
   2  12   1     1450.76     1449.92     57.42 o 
   3  12   1        8.70       28.81     44.48 o 
   4  12   1      480.77      545.48     41.55 o 
   5  12   1      706.12      717.70     43.55 o 
   6  12   1       14.05       29.40     37.86 o 
   7  12   1      192.99      215.38     53.49 o 
   1  13   1       20.76       13.56     52.43 o 
   2  13   1       45.98       34.29     47.77 o 
   3  13   1      111.08       90.42     56.61 o 
   4  13   1      112.59      108.68     44.75 o 
   5  13   1        1.77       21.16     41.19 o 
   6  13   1       10.80       48.33     42.54 o 
   0  14   1      764.75      871.67     90.36 o 
   1  14   1     1662.15     1607.72     61.45 o 
   2  14   1     2323.92     2313.77     68.97 o 
   3  14   1      336.06      343.62     58.27 o 
   4  14   1     1738.01     1871.25     63.14 o 
   5  14   1      437.49      477.57     52.46 o 
   6  14   1      884.79      861.04     58.59 o 
   1  15   1       74.32       92.67     58.48 o 
   2  15   1       15.39       38.17     58.76 o 
   3  15   1       70.47       98.39     60.43 o 
   4  15   1       77.50       51.11     65.08 o 
   5  15   1       16.22       50.42     56.70 o 
   0  16   1     4635.50     4825.22    176.67 o 
   1  16   1      785.26      796.90     65.66 o 
   2  16   1     4643.88     4741.22     89.85 o 
   3  16   1      801.60      836.22     67.18 o 
   4  16   1     2794.90     2890.10     82.14 o 
   1  17   1        6.82       17.15     80.28 o 
   2  17   1        0.18        1.01     66.37 o 
   2   0   2    13829.97    14576.92     64.50 o 
   3   0   2    78482.15    70936.73    679.33 o 
   4   0   2    14737.47    14829.99     70.94 o 
   5   0   2    16929.44    16395.81    106.80 o 
   6   0   2     4926.46     5006.11     64.66 o 
   7   0   2     6400.65     6316.92     67.24 o 
   8   0   2     2045.12     1941.05     57.45 o 
   9   0   2     9357.58     8979.81    111.06 o 
  10   0   2      920.11      838.84     97.66 o 
   2   1   2       10.12       12.81      6.06 o 
   3   1   2     1080.38     1165.47     10.28 o 
   4   1   2        9.07        7.48     10.69 o 
   5   1   2       69.27       70.20     13.08 o 
   6   1   2      332.38      327.40     27.57 o 
   7   1   2      285.28      239.73     32.27 o 
   8   1   2       51.88       45.22     33.03 o 
   9   1   2      184.22      139.61     41.01 o 
  10   1   2       14.61       22.86     64.91 o 
   1   2   2    12384.67    13073.99     40.95 o 
   2   2   2      124.52      128.78      6.85 o 
   3   2   2    12647.71    12692.04     82.89 o 
   4   2   2     2028.12     1936.05     17.79 o 
   5   2   2     6925.78     6800.16     45.59 o 
   6   2   2     1825.01     1853.34     31.50 o 
   7   2   2     4871.86     4922.80     49.39 o 
   8   2   2      392.91      424.26     41.16 o 
   9   2   2     1297.29     1240.56     46.14 o 
  10   2   2      354.15      335.96     67.36 o 
   1   3   2       57.77       72.26      6.99 o 
   2   3   2      134.24      147.96     10.77 o 
   3   3   2       85.37       94.17     11.26 o 
   4   3   2       29.34       29.78     13.38 o 
   5   3   2      820.70      876.07     24.80 o 
   6   3   2       94.10      106.91     27.02 o 
   7   3   2       82.50       71.63     31.77 o 
   8   3   2        1.36        8.30     36.62 o 
   9   3   2       14.47        5.85     44.68 o 
   0   4   2     1415.07     1576.56     15.52 o 
   1   4   2    35735.96    34789.48    161.68 o 
   2   4   2     1145.16     1186.78     14.47 o 
   3   4   2     2465.38     2451.96     27.26 o 
   4   4   2      227.50      236.21     16.67 o 
   5   4   2     2405.92     2422.12     45.49 o 
   6   4   2      266.84      260.69     26.72 o 
   7   4   2     1420.30     1443.51     39.17 o 
   8   4   2      393.93      384.13     39.83 o 
   9   4   2     1097.27     1035.04     60.39 o 
   1   5   2      171.85      178.09      9.93 o 
   2   5   2      142.71      131.92     14.14 o 
   3   5   2       22.90       20.18     13.58 o 
   4   5   2       94.86      122.19     19.24 o 
   5   5   2      261.37      287.97     22.58 o 
   6   5   2       31.89       26.21     25.43 o 
   7   5   2        0.11       -7.53     33.40 o 
   8   5   2        8.45        9.61     44.19 o 
   9   5   2       90.56       88.83     62.20 o 
   0   6   2    22449.03    22514.09    153.45 o 
   1   6   2    15273.97    14760.15     56.39 o 
   2   6   2     8949.90     8983.59     42.00 o 
   3   6   2    36788.58    35514.21    131.09 o 
   4   6   2     4417.52     4465.89     33.88 o 
   5   6   2     7033.96     7103.96     65.46 o 
   6   6   2     3622.98     3686.02     35.08 o 
   7   6   2     6038.92     5950.72     58.13 o 
   8   6   2     1206.74     1313.67     65.44 o 
   9   6   2     3457.43     3577.65     91.19 o 
   1   7   2       25.86        7.80     15.35 o 
   2   7   2        8.61       11.00     20.98 o 
   3   7   2        1.83        4.95     17.40 o 
   4   7   2        5.84        6.10     20.52 o 
   5   7   2       58.55       55.26     22.57 o 
   6   7   2       81.22       84.99     25.68 o 
   7   7   2      445.70      406.30     41.70 o 
   8   7   2        0.55       -0.81     71.90 o 
   9   7   2      351.64      330.20     71.83 o 
   0   8   2     4252.27     4268.09     58.38 o 
   1   8   2    13525.98    13260.11     75.40 o 
   2   8   2     1566.71     1467.36     24.65 o 
   3   8   2    11272.44    11302.32     52.22 o 
   4   8   2     1033.82     1073.57     26.48 o 
   5   8   2     2346.54     2390.32     31.84 o 
   6   8   2     1195.21     1252.99     40.53 o 
   7   8   2     2500.12     2567.80     70.17 o 
   8   8   2      368.08      403.11     65.83 o 
   1   9   2       55.91       48.26     30.33 o 
   2   9   2       20.10       17.15     13.69 o 
   3   9   2      118.31      138.53     28.26 o 
   4   9   2      113.54      102.49     27.50 o 
   5   9   2      142.13      121.98     28.17 o 
   6   9   2        3.21       19.21     40.90 o 
   7   9   2      194.66      177.85     50.83 o 
   8   9   2        1.20        9.57     82.93 o 
   0  10   2       37.71       19.03     56.22 o 
   1  10   2     2494.12     2510.21     46.18 o 
   2  10   2       81.85       93.76     32.64 o 
   3  10   2       66.19       75.34     30.92 o 
   4  10   2       89.52      106.15     31.89 o 
   5  10   2     1060.71     1079.84     43.56 o 
   6  10   2      192.26      196.03     39.68 o 
   7  10   2     1646.27     1617.61     67.13 o 
   8  10   2       62.35       66.80     71.29 o 
   1  11   2      121.38       97.65     45.07 o 
   2  11   2        0.16        6.84     39.39 o 
   3  11   2       17.06       23.97     34.66 o 
   4  11   2        0.61        3.11     31.83 o 
   5  11   2      124.72      102.50     42.91 o 
   6  11   2        6.18       23.47     40.23 o 
   7  11   2      205.69      189.56     62.50 o 
   0  12   2     2884.83     2726.28    101.33 o 
   1  12   2     4838.42     4834.67     71.34 o 
   2  12   2     2238.75     2234.74     60.83 o 
   3  12   2     8334.94     8117.78    111.03 o 
   4  12   2     1759.30     1739.36     41.45 o 
   5  12   2     5152.34     5167.72     61.68 o 
   6  12   2     1185.66     1204.06     51.12 o 
   7  12   2     2566.77     2531.16     64.26 o 
   1  13   2       15.19       19.81     59.16 o 
   2  13   2       74.43       64.71     48.28 o 
   3  13   2      309.64      247.43     50.50 o 
   4  13   2       30.26       48.35     50.33 o 
   5  13   2       50.05       26.92     40.57 o 
   6  13   2       86.54       90.86     47.17 o 
   0  14   2     1120.83     1101.18     84.60 o 
   1  14   2     2646.16     2787.19     69.16 o 
   2  14   2      747.87      754.05     60.39 o 
   3  14   2     3741.04     3694.53     74.95 o 
   4  14   2      705.60      743.43     52.42 o 
   5  14   2     1233.35     1232.30     60.44 o 
   6  14   2      570.85      611.73     55.28 o 
   1  15   2       95.41       92.57     57.75 o 
   2  15   2       24.16        0.71     56.11 o 
   3  15   2      185.58      220.35     62.52 o 
   4  15   2        4.73       24.50     63.09 o 
   5  15   2       78.63       86.04     58.31 o 
   0  16   2       21.43       30.00     92.23 o 
   1  16   2      406.58      476.13     60.58 o 
   2  16   2       54.15       53.96     61.85 o 
   3  16   2        1.76       10.01     63.53 o 
   4  16   2       58.06       55.17     62.60 o 
   1  17   2        3.03       50.99     60.08 o 
   2  17   2       16.56        5.72     65.30 o 
   1   1   3     1567.79     1588.26     13.56 o 
   2   1   3      808.46      831.48      8.67 o 
   3   1   3       99.61      120.34      9.01 o 
   4   1   3       34.45       32.06      7.56 o 
   5   1   3     1050.53     1040.66     16.22 o 
   6   1   3        0.73        7.24     30.98 o 
   7   1   3      709.97      634.79     35.43 o 
   8   1   3        0.82       10.67     36.12 o 
   9   1   3       14.34        8.61     40.37 o 
   0   2   3     7253.94     7389.10     27.21 o 
   1   2   3    47537.60    45586.22    216.63 o 
   2   2   3     2817.72     3070.23     22.10 o 
   3   2   3    19531.10    19150.19     65.54 o 
   4   2   3      418.48      450.82     12.05 o 
   5   2   3    18360.40    18024.63     58.88 o 
   6   2   3      219.84      215.07     22.40 o 
   7   2   3    11080.71    10817.10     71.23 o 
   8   2   3      139.08      121.24     37.95 o 
   9   2   3     2834.17     2827.61     61.66 o 
   1   3   3      341.52      318.74      8.44 o 
   2   3   3       43.77       53.60      7.32 o 
   3   3   3      280.45      304.79     12.42 o 
   4   3   3     1277.97     1327.35     17.51 o 
   5   3   3        2.31        1.93     14.00 o 
   6   3   3       24.71        8.88     28.75 o 
   7   3   3       40.90       30.52     33.64 o 
   8   3   3       37.22       35.05     37.74 o 
   9   3   3       78.02       49.73     47.89 o 
   0   4   3      379.85      374.91     12.30 o 
   1   4   3    44365.36    41809.47    182.33 o 
   2   4   3        7.41       12.57     14.94 o 
   3   4   3    11095.22    10651.19     58.21 o 
   4   4   3      260.77      268.27     14.66 o 
   5   4   3    22468.69    22221.05     97.46 o 
   6   4   3       37.75       34.15     21.45 o 
   7   4   3     8549.45     8638.02     67.96 o 
   8   4   3       78.71       59.20     43.79 o 
   9   4   3     4246.72     4212.78     78.01 o 
   1   5   3      457.03      527.50     11.85 o 
   2   5   3     1232.90     1341.30     18.22 o 
   3   5   3       50.21       48.86     18.67 o 
   4   5   3      374.09      391.30     21.02 o 
   5   5   3      826.95      798.26     22.45 o 
   6   5   3      188.68      173.80     22.49 o 
   7   5   3      925.39      901.07     36.49 o 
   8   5   3       13.78       24.41     43.65 o 
   9   5   3        0.88       23.91     86.62 o 
   0   6   3       76.68       85.82     17.73 o 
   1   6   3     3460.79     3629.92     24.29 o 
   2   6   3        0.47        1.20     15.35 o 
   3   6   3       41.56       81.74     14.15 o 
   4   6   3      333.21      382.19     22.70 o 
   5   6   3     1545.91     1575.21     27.14 o 
   6   6   3       23.17       27.66     23.14 o 
   7   6   3      247.99      258.65     38.22 o 
   8   6   3       92.82      113.60     53.57 o 
   9   6   3       26.85       25.41     63.03 o 
   1   7   3      130.33      137.00     15.42 o 
   2   7   3      127.17      120.26     21.61 o 
   3   7   3       70.42       61.45     16.78 o 
   4   7   3      560.79      578.99     25.91 o 
   5   7   3       42.54       54.61     24.51 o 
   6   7   3      147.31      162.83     24.02 o 
   7   7   3       68.84       70.36     46.58 o 
   8   7   3       30.85       23.39     58.29 o 
   9   7   3        7.01       32.15     81.65 o 
   0   8   3      572.23      587.46     42.04 o 
   1   8   3    21590.92    21528.17     75.87 o 
   2   8   3       18.87       26.11     25.79 o 
   3   8   3     8420.36     8392.21     52.89 o 
   4   8   3        3.50       17.92     25.14 o 
   5   8   3    10406.88    10312.54     75.26 o 
   6   8   3       10.28       26.21     32.58 o 
   7   8   3     3849.80     4037.41     70.85 o 
   8   8   3       36.46       34.44     55.69 o 
   1   9   3        7.47       22.84     19.40 o 
   2   9   3       73.68       66.53     10.85 o 
   3   9   3        5.20       13.34     27.00 o 
   4   9   3      126.28      127.81     29.49 o 
   5   9   3       21.90       23.12     24.49 o 
   6   9   3      104.44       86.46     35.18 o 
   7   9   3       54.93       78.09     57.92 o 
   8   9   3        0.71        4.82     66.27 o 
   0  10   3       83.61       42.31     46.45 o 
   1  10   3    14162.20    13848.46    106.16 o 
   2  10   3        1.44       12.92     34.77 o 
   3  10   3     8707.66     8693.95     65.80 o 
   4  10   3      129.89      154.22     33.17 o 
   5  10   3     9313.82     9245.74     62.34 o 
   6  10   3        2.52       14.23     39.06 o 
   7  10   3     4779.53     4824.55     84.22 o 
   8  10   3      100.52       75.11     79.33 o 
   1  11   3      108.77      104.61     38.57 o 
   2  11   3      916.22      839.36     40.87 o 
   3  11   3       47.23       46.61     37.09 o 
   4  11   3        9.85        9.41     35.05 o 
   5  11   3      350.88      350.02     42.64 o 
   6  11   3       23.95       39.09     47.54 o 
   7  11   3      294.23      349.67     59.71 o 
   0  12   3     1027.74      948.29     74.50 o 
   1  12   3     3068.82     3038.63     56.72 o 
   2  12   3      228.33      172.65     40.77 o 
   3  12   3      199.26      239.04     38.52 o 
   4  12   3        0.12       23.81     38.76 o 
   5  12   3     1017.26     1092.72     50.19 o 
   6  12   3      298.02      299.39     51.31 o 
   7  12   3      789.77      814.41     73.89 o 
   1  13   3       48.80       47.07     53.75 o 
   2  13   3      228.13      196.25     50.28 o 
   3  13   3        1.95       19.84     40.33 o 
   4  13   3       15.65        7.76     50.86 o 
   5  13   3        0.36        0.87     48.02 o 
   6  13   3        4.90       45.76     70.19 o 
   0  14   3      199.09      250.97     84.09 o 
   1  14   3     4190.29     4151.98     77.08 o 
   2  14   3      318.81      329.37     56.73 o 
   3  14   3     3574.18     3613.83     76.99 o 
   4  14   3      235.92      221.58     55.42 o 
   5  14   3     1825.47     1757.68     59.92 o 
   6  14   3       17.27       58.00    141.87 o 
   1  15   3      101.25      124.22     53.20 o 
   2  15   3       52.21       68.79     55.75 o 
   3  15   3        3.25       15.10     58.34 o 
   4  15   3      190.29      234.66     56.70 o 
   5  15   3        4.10       16.34     64.97 o 
   0  16   3       12.96        9.78     82.99 o 
   1  16   3     2917.05     2999.96     80.94 o 
   2  16   3       10.45       23.91     68.06 o 
   3  16   3     3368.19     3463.61     86.87 o 
   4  16   3        7.98       24.86     73.14 o 
   1  17   3        8.81       14.58     71.12 o 
   2  17   3       43.37       52.81     58.99 o 
   1   0   4    40037.09    38776.47    244.46 o 
   2   0   4     2558.08     2510.47     20.92 o 
   3   0   4    15473.29    15340.39    108.94 o 
   4   0   4     4354.60     4263.62     56.30 o 
   5   0   4    10554.34    10319.34     68.82 o 
   6   0   4     9837.23     9887.45    139.21 o 
   7   0   4     7739.83     7903.89    135.79 o 
   8   0   4     1206.54     1243.56     55.47 o 
   9   0   4     4512.93     4626.72    123.88 o 
   1   1   4      741.08      698.83     11.16 o 
   2   1   4     1023.68     1033.69     10.44 o 
   3   1   4      542.50      568.99     11.52 o 
   4   1   4        0.20        4.85     14.96 o 
   5   1   4       75.67       66.91     17.00 o 
   6   1   4       16.29       15.89     28.86 o 
   7   1   4      234.38      206.56     32.57 o 
   8   1   4       37.95       25.43     33.79 o 
   9   1   4      313.48      307.96     50.06 o 
   0   2   4     2876.39     3047.96     24.67 o 
   1   2   4    27108.53    27115.17     98.50 o 
   2   2   4     5960.26     6279.54     50.49 o 
   3   2   4    16809.22    17387.36     73.39 o 
   4   2   4     2516.44     2440.21     26.02 o 
   5   2   4     2346.45     2236.06     26.78 o 
   6   2   4      762.58      756.62     33.62 o 
   7   2   4     2396.61     2432.39     43.62 o 
   8   2   4      356.83      382.09     38.36 o 
   9   2   4     1607.45     1623.21     56.88 o 
   1   3   4     1582.08     1785.21     20.21 o 
   2   3   4       50.17       63.63     10.11 o 
   3   3   4        5.05       11.97     10.57 o 
   4   3   4      921.08      872.67     17.47 o 
   5   3   4      164.35      170.29     15.95 o 
   6   3   4       27.08       25.43     29.05 o 
   7   3   4        4.07        5.16     33.88 o 
   8   3   4      109.31       80.00     45.49 o 
   9   3   4        7.64       21.35     46.97 o 
   0   4   4       82.89      113.50     14.68 o 
   1   4   4     5147.41     5173.18     24.64 o 
   2   4   4      272.74      263.65     13.88 o 
   3   4   4     5513.78     5489.25     34.49 o 
   4   4   4     3595.03     3694.65     28.90 o 
   5   4   4     5365.07     5551.72     33.32 o 
   6   4   4      863.57      841.78     30.86 o 
   7   4   4     1340.53     1339.00     39.45 o 
   8   4   4      222.65      237.21     47.54 o 
   9   4   4      472.06      527.17     62.49 o 
   1   5   4      100.79      111.42     12.36 o 
   2   5   4      118.41      129.44     13.88 o 
   3   5   4       54.67       59.56      7.97 o 
   4   5   4      100.85       97.20     11.70 o 
   5   5   4      459.24      446.45     21.89 o 
   6   5   4      112.21      103.65     28.93 o 
   7   5   4      169.28      145.04     42.72 o 
   8   5   4       33.36       49.33     48.44 o 
   9   5   4       63.31       37.12     55.28 o 
   0   6   4    16580.67    16976.51     72.48 o 
   1   6   4     6519.91     6142.27     29.55 o 
   2   6   4     6300.44     6188.24     45.72 o 
   3   6   4    21926.29    21359.60     71.19 o 
   4   6   4     2781.77     2669.41     31.10 o 
   5   6   4     8442.24     8441.65     45.90 o 
   6   6   4     7041.95     7125.19     51.72 o 
   7   6   4     6811.65     6813.91     82.60 o 
   8   6   4     2348.73     2356.08     69.08 o 
   9   6   4     3577.17     3687.60     82.46 o 
   1   7   4      224.52      240.88     22.95 o 
   2   7   4      120.64      132.83     23.02 o 
   3   7   4        6.96        5.35     16.28 o 
   4   7   4      132.71      141.18     24.01 o 
   5   7   4        5.42        5.43     21.86 o 
   6   7   4     1343.11     1273.81     38.61 o 
   7   7   4      117.64       71.25     55.95 o 
   8   7   4       43.37       58.36     53.18 o 
   9   7   4       11.66       28.62     67.75 o 
   0   8   4     1503.66     1530.65     38.91 o 
   1   8   4     5825.81     5565.90     34.24 o 
   2   8   4      847.76      778.28     27.73 o 
   3   8   4    10261.58    10084.00     53.40 o 
   4   8   4     2079.72     2073.99     33.75 o 
   5   8   4     3483.87     3488.36     37.45 o 
   6   8   4     1878.43     1927.98     54.00 o 
   7   8   4     2846.46     2853.18     70.68 o 
   8   8   4      441.10      452.07     58.12 o 
   1   9   4      307.31      314.22     19.88 o 
   2   9   4      174.54      158.93     28.94 o 
   3   9   4      338.96      320.82     31.72 o 
   4   9   4      434.49      419.07     28.76 o 
   5   9   4      615.40      588.58     29.10 o 
   6   9   4        2.29       46.75     57.77 o 
   7   9   4       27.95       62.55     70.81 o 
   8   9   4        4.71       24.10     64.76 o 
   0  10   4      299.19      350.35     51.40 o 
   1  10   4     1916.87     1946.87     42.73 o 
   2  10   4     2077.08     2015.35     39.62 o 
   3  10   4     1333.11     1350.67     37.61 o 
   4  10   4      682.95      695.40     33.35 o 
   5  10   4      235.12      259.75     31.87 o 
   6  10   4       12.25       22.85     58.26 o 
   7  10   4      280.29      239.40     73.99 o 
   8  10   4      152.60       93.57     82.33 o 
   1  11   4        1.68       -4.66     40.72 o 
   2  11   4       16.14       20.04     37.87 o 
   3  11   4        7.25       15.55     36.82 o 
   4  11   4       44.54       42.17     37.70 o 
   5  11   4        9.77        8.74     43.93 o 
   6  11   4       89.40       52.07     67.22 o 
   7  11   4       42.79       23.50     74.48 o 
   0  12   4     7353.15     7024.07     93.25 o 
   1  12   4     6642.74     6558.10     69.41 o 
   2  12   4     2586.81     2548.05     52.15 o 
   3  12   4     5743.84     5772.92     72.32 o 
   4  12   4     1601.97     1522.97     48.34 o 
   5  12   4     3867.85     3881.28     65.63 o 
   6  12   4     1647.77     1639.22     83.86 o 
   7  12   4     2148.44     2085.35    102.79 o 
   1  13   4      210.78      185.06     48.13 o 
   2  13   4      102.37       73.16     47.19 o 
   3  13   4        0.79       10.66     43.53 o 
   4  13   4        3.28       17.56     42.49 o 
   5  13   4       26.91       42.07     50.60 o 
   6  13   4       12.02       19.36     86.53 o 
   0  14   4     2525.84     2315.52     96.28 o 
   1  14   4     3262.02     3474.23     78.31 o 
   2  14   4      388.78      375.74     57.25 o 
   3  14   4     3173.22     3153.32     61.12 o 
   4  14   4      908.64      927.01     53.45 o 
   5  14   4     1766.03     1812.29     56.68 o 
   1  15   4       30.78       44.63     64.64 o 
   2  15   4       51.35       51.50     58.01 o 
   3  15   4       23.40       40.31     65.75 o 
   4  15   4        0.35        3.40     53.03 o 
   0  16   4        4.75      -19.01     94.72 o 
   1  16   4      170.88      186.98     68.26 o 
   2  16   4        6.72       43.40     63.59 o 
   3  16   4      109.31      109.00     61.84 o 
   1  17   4        0.03        5.43     86.24 o 
   1   1   5      131.91      141.35     12.17 o 
   2   1   5      189.12      210.46      9.75 o 
   3   1   5      660.74      707.46     13.67 o 
   4   1   5       66.04       59.14     16.43 o 
   5   1   5       14.21       17.14     17.55 o 
   6   1   5      313.38      294.64     30.18 o 
   7   1   5      117.50      117.71     32.04 o 
   8   1   5       95.39       92.76     39.66 o 
   9   1   5       82.02       90.63     64.76 o 
   0   2   5     9671.73     9689.85     64.82 o 
   1   2   5     5561.10     5770.98     25.47 o 
   2   2   5    33802.79    32932.01     72.24 o 
   3   2   5     7686.39     7905.77     57.58 o 
   4   2   5    12824.60    12895.15     71.78 o 
   5   2   5     2255.69     2260.99     27.39 o 
   6   2   5     6323.91     6598.11     52.17 o 
   7   2   5      936.21      961.93     36.48 o 
   8   2   5     5438.91     5557.47     63.06 o 
   9   2   5     1217.08     1139.99     55.44 o 
   1   3   5      821.59      873.12     20.84 o 
   2   3   5       31.17       38.49     15.82 o 
   3   3   5      706.71      760.79     11.40 o 
   4   3   5      253.34      275.59     13.62 o 
   5   3   5      287.84      302.16     14.34 o 
   6   3   5       40.92       44.78     30.64 o 
   7   3   5      218.46      222.33     41.76 o 
   8   3   5      253.84      219.86     47.41 o 
   9   3   5       28.12       11.60     44.35 o 
   0   4   5    14441.12    14341.49     67.31 o 
   1   4   5     6329.15     6270.69     31.46 o 
   2   4   5    32489.82    31605.65    118.66 o 
   3   4   5     3396.51     3211.34     23.51 o 
   4   4   5    17542.88    17618.81    132.32 o 
   5   4   5     3877.65     3951.47     28.54 o 
   6   4   5     5302.13     5444.69     52.92 o 
   7   4   5     1356.73     1351.94     48.20 o 
   8   4   5     6189.52     6233.65     76.98 o 
   9   4   5      422.45      445.38     52.81 o 
   1   5   5       38.37       48.47     13.02 o 
   2   5   5      417.13      438.83     11.19 o 
   3   5   5      121.09      106.39     11.36 o 
   4   5   5      166.85      161.52     11.70 o 
   5   5   5      229.33      238.82     19.73 o 
   6   5   5     1464.28     1365.42     39.07 o 
   7   5   5        0.45        5.51     40.67 o 
   8   5   5      188.09      181.12     49.30 o 
   9   5   5      187.04      129.62     66.93 o 
   0   6   5      428.24      450.25     25.99 o 
   1   6   5      197.61      190.75     15.26 o 
   2   6   5      743.37      729.28     18.29 o 
   3   6   5     1033.59     1025.62     14.15 o 
   4   6   5      397.54      421.76     19.77 o 
   5   6   5      345.61      409.18     22.03 o 
   6   6   5       54.86       36.08     35.88 o 
   7   6   5        2.26       16.47     45.64 o 
   8   6   5      278.30      295.45     58.06 o 
   9   6   5        0.72       40.38     66.84 o 
   1   7   5       16.04       23.74     18.04 o 
   2   7   5       34.63       25.17     17.67 o 
   3   7   5      500.91      501.26     16.44 o 
   4   7   5       85.37       89.77     24.56 o 
   5   7   5      203.94      197.98     24.37 o 
   6   7   5      116.70      115.84     35.09 o 
   7   7   5       78.83       43.94     46.22 o 
   8   7   5        7.25       -9.41     66.26 o 
   0   8   5     5773.20     5512.82     59.82 o 
   1   8   5     2989.05     3005.15     29.27 o 
   2   8   5     7085.90     6864.39     46.84 o 
   3   8   5     1849.68     1904.87     37.11 o 
   4   8   5     9358.34     9295.54     70.62 o 
   5   8   5      972.34      986.65     29.94 o 
   6   8   5     2750.91     2756.83     50.91 o 
   7   8   5      958.99     1014.34     65.77 o 
   8   8   5     2234.27     2277.98     73.63 o 
   1   9   5      138.56      137.19     27.38 o 
   2   9   5       96.52       90.86     28.61 o 
   3   9   5      109.02       91.27     31.75 o 
   4   9   5       66.44       60.53     28.22 o 
   5   9   5        4.02       21.94     31.97 o 
   6   9   5       35.95       27.44     57.53 o 
   7   9   5        1.20       -8.81     60.39 o 
   8   9   5      333.39      319.25     55.97 o 
   0  10   5     8870.36     8514.49     92.51 o 
   1  10   5     2661.16     2706.13     39.61 o 
   2  10   5    13578.29    13211.68     96.62 o 
   3  10   5      809.02      864.91     37.66 o 
   4  10   5     9364.21     9171.84     85.73 o 
   5  10   5     1291.45     1289.88     37.15 o 
   6  10   5     4342.37     4380.95     82.97 o 
   7  10   5     1044.95     1176.29     81.56 o 
   1  11   5      404.92      370.61     40.78 o 
   2  11   5        2.26        3.75     38.43 o 
   3  11   5      352.81      351.70     35.44 o 
   4  11   5        0.45        6.38     36.35 o 
   5  11   5        2.86       21.88     35.97 o 
   6  11   5        9.23      -19.73     72.20 o 
   7  11   5       69.93       76.27     84.56 o 
   0  12   5      454.85      453.92     58.98 o 
   1  12   5      277.55      278.28     41.88 o 
   2  12   5     1105.97     1121.74     51.49 o 
   3  12   5      889.33      868.03     45.94 o 
   4  12   5      678.39      696.98     44.46 o 
   5  12   5       35.63       81.63     48.20 o 
   6  12   5       13.45        3.15     76.72 o 
   1  13   5       93.87       95.22     44.38 o 
   2  13   5       56.54       34.49     46.35 o 
   3  13   5       68.92       81.58     41.99 o 
   4  13   5       34.70       52.96     43.24 o 
   5  13   5        0.38       34.82     47.02 o 
   6  13   5       51.35       12.08     77.56 o 
   0  14   5     1870.87     1869.93     97.75 o 
   1  14   5      423.41      441.63     48.92 o 
   2  14   5     1881.88     1829.13     60.23 o 
   3  14   5     1692.62     1723.68     54.80 o 
   4  14   5     1018.71     1053.25     55.39 o 
   5  14   5      315.55      322.38     52.45 o 
   1  15   5       19.24      -14.35     60.96 o 
   2  15   5        3.80       14.32     61.51 o 
   3  15   5       89.97       81.35     50.56 o 
   4  15   5        0.31       -1.06     54.69 o 
   0  16   5     4292.47     4435.31    135.19 o 
   1  16   5      792.96      845.63     71.43 o 
   2  16   5     3758.91     3607.77     85.10 o 
   3  16   5      411.27      471.75     65.20 o 
   1  17   5        0.01        6.10     98.33 o 
   0   0   6    48423.30    45849.78    275.63 o 
   1   0   6      206.43      212.33     21.29 o 
   2   0   6    30601.60    29678.16    269.49 o 
   3   0   6     3442.21     3815.79     65.36 o 
   4   0   6    33794.86    33412.51    177.95 o 
   5   0   6       83.78      111.47     34.09 o 
   6   0   6    16240.04    16393.64    243.95 o 
   7   0   6       83.02       67.58     46.12 o 
   8   0   6     7547.97     7529.58    120.37 o 
   9   0   6      521.91      470.34    104.14 o 
   1   1   6      248.43      250.94     12.22 o 
   2   1   6       50.91       41.92     10.62 o 
   3   1   6      508.05      503.40     10.86 o 
   4   1   6        1.45        2.81     13.54 o 
   5   1   6      103.06      112.21     19.39 o 
   6   1   6     1108.59     1056.93     33.36 o 
   7   1   6        4.61        3.01     33.91 o 
   8   1   6      133.57      111.49     46.09 o 
   9   1   6       37.51       12.83     60.53 o 
   0   2   6     5523.45     5391.36     40.73 o 
   1   2   6        0.40        2.54     14.58 o 
   2   2   6     1296.53     1208.65     17.11 o 
   3   2   6      367.74      393.76     11.98 o 
   4   2   6     5957.06     5971.41     42.03 o 
   5   2   6       53.73       57.86     24.66 o 
   6   2   6     6689.28     6854.97     74.90 o 
   7   2   6      206.66      213.01     39.81 o 
   8   2   6     1265.49     1275.56     47.00 o 
   9   2   6       51.94       94.43     58.17 o 
   1   3   6     1171.74     1245.29     16.67 o 
   2   3   6      125.55      157.36     18.89 o 
   3   3   6        4.26        6.54     12.75 o 
   4   3   6       88.10       80.63      8.33 o 
   5   3   6       14.77       23.12     22.26 o 
   6   3   6      353.80      322.95     31.28 o 
   7   3   6        8.53        6.40     48.21 o 
   8   3   6       13.55       12.00     44.11 o 
   9   3   6       15.44       38.52     54.32 o 
   0   4   6     6373.26     6536.94     62.23 o 
   1   4   6      748.48      813.90     14.97 o 
   2   4   6     4278.06     4283.82     35.21 o 
   3   4   6      423.70      431.85     13.85 o 
   4   4   6     1740.83     1705.20     18.84 o 
   5   4   6       48.89       46.91     18.10 o 
   6   4   6      921.50      946.18     42.27 o 
   7   4   6        3.52       10.31     43.90 o 
   8   4   6     1123.37     1155.16     55.76 o 
   9   4   6       10.77       15.96     58.41 o 
   1   5   6        3.93        2.44     13.18 o 
   2   5   6      147.61      178.07     18.58 o 
   3   5   6       30.46       46.91     18.96 o 
   4   5   6      365.92      361.11     12.76 o 
   5   5   6      182.68      178.05     22.58 o 
   6   5   6      115.46      102.53     41.18 o 
   7   5   6        0.93       -4.60     41.37 o 
   8   5   6       43.01       11.74     51.59 o 
   9   5   6        7.18       -0.68     58.55 o 
   0   6   6    58459.41    56092.00    269.30 o 
   1   6   6       27.64       54.62     14.55 o 
   2   6   6    25720.90    24934.21     99.21 o 
   3   6   6     3333.67     3313.92     31.54 o 
   4   6   6    13439.00    13543.78     70.20 o 
   5   6   6        4.44       10.88     25.91 o 
   6   6   6    12249.87    12273.47     84.36 o 
   7   6   6        3.65       -7.40     48.62 o 
   8   6   6     4011.53     4111.84     71.59 o 
   1   7   6      286.16      290.59     21.25 o 
   2   7   6        1.18        8.66     10.79 o 
   3   7   6        0.33        9.17     13.23 o 
   4   7   6        6.36       10.47     23.65 o 
   5   7   6       90.32       75.62     28.91 o 
   6   7   6      175.12      137.07     47.24 o 
   7   7   6       30.95       26.06     44.10 o 
   8   7   6       19.26       14.83     56.28 o 
   0   8   6    14520.69    14550.78     73.93 o 
   1   8   6        9.83       14.47     21.35 o 
   2   8   6     4935.62     4897.92     36.41 o 
   3   8   6       49.03       53.56     28.01 o 
   4   8   6     3516.59     3468.06     43.85 o 
   5   8   6      102.29      118.21     30.31 o 
   6   8   6     4041.47     4182.29     68.38 o 
   7   8   6        0.59       14.11     78.57 o 
   8   8   6     1019.47     1067.11     68.55 o 
   1   9   6        0.35        4.47     21.93 o 
   2   9   6       77.15       70.48     29.24 o 
   3   9   6        0.05        2.91     29.64 o 
   4   9   6      488.71      467.79     34.21 o 
   5   9   6      246.85      210.25     34.04 o 
   6   9   6        7.92       10.44     45.74 o 
   7   9   6       15.04       22.62     73.00 o 
   8   9   6        8.42       42.99     79.08 o 
   0  10   6       32.37       25.23     37.80 o 
   1  10   6      150.93      161.69     30.22 o 
   2  10   6      432.12      409.76     33.62 o 
   3  10   6       46.34       52.58     35.16 o 
   4  10   6      545.08      553.24     36.09 o 
   5  10   6        0.63       12.76     36.28 o 
   6  10   6      826.74      783.46     69.20 o 
   7  10   6      386.96      331.18     77.22 o 
   1  11   6       46.94       38.49     33.69 o 
   2  11   6        2.48       17.46     36.68 o 
   3  11   6       24.66       24.80     35.36 o 
   4  11   6        0.72        4.04     35.33 o 
   5  11   6        0.60        9.03     42.29 o 
   6  11   6        6.98       42.32     69.68 o 
   7  11   6       26.08       26.08     71.44 o 
   0  12   6     9326.57     9293.50    129.57 o 
   1  12   6       10.01       37.37     45.23 o 
   2  12   6     7413.10     7461.14    108.32 o 
   3  12   6      248.90      242.73     38.63 o 
   4  12   6     6210.38     6087.56     62.60 o 
   5  12   6      134.89      119.28     60.19 o 
   6  12   6     4134.75     4420.90     92.96 o 
   1  13   6       39.74       56.37     44.34 o 
   2  13   6      162.90      147.54     46.04 o 
   3  13   6      184.48      159.69     48.09 o 
   4  13   6      100.44      104.99     42.66 o 
   5  13   6        3.26       -0.30     80.91 o 
   6  13   6      256.87      230.06     79.33 o 
   0  14   6     3681.34     3636.15     88.40 o 
   1  14   6        4.12       36.21     48.18 o 
   2  14   6     2032.28     2073.86     61.34 o 
   3  14   6        9.98       26.19     47.11 o 
   4  14   6     2239.94     2154.14     54.54 o 
   5  14   6        4.47       64.81     96.51 o 
   1  15   6       35.14       51.09     56.56 o 
   2  15   6      106.53      107.89     53.94 o 
   3  15   6        4.34       18.12     51.65 o 
   4  15   6       10.05       20.14     63.99 o 
   0  16   6       42.00       46.05    102.45 o 
   1  16   6      281.41      264.86     66.65 o 
   2  16   6      251.98      233.52     65.82 o 
   1   1   7      396.01      461.96     16.81 o 
   2   1   7      292.52      350.29     13.62 o 
   3   1   7     1099.19     1152.16     13.73 o 
   4   1   7       84.76       71.98     19.21 o 
   5   1   7      128.47      123.12     25.00 o 
   6   1   7       34.22       42.53     28.51 o 
   7   1   7      297.91      238.24     38.30 o 
   8   1   7       12.76        5.94     63.23 o 
   9   1   7      231.08      184.89     68.71 o 
   0   2   7    13878.46    13956.35     94.47 o 
   1   2   7     8566.70     8873.59     65.97 o 
   2   2   7    11546.29    11150.50     63.09 o 
   3   2   7     4614.19     4531.56     42.10 o 
   4   2   7     8308.22     8566.05     62.99 o 
   5   2   7     3332.40     3580.43     48.94 o 
   6   2   7     6622.77     6556.57     73.97 o 
   7   2   7     3276.83     3307.96     62.50 o 
   8   2   7     2860.99     2899.91     62.26 o 
   9   2   7      595.35      603.21     65.31 o 
   1   3   7       86.88       79.68     15.15 o 
   2   3   7      102.67      117.54     20.87 o 
   3   3   7       92.52       89.09     13.94 o 
   4   3   7     2168.97     2218.97     20.90 o 
   5   3   7        9.02        2.88     22.32 o 
   6   3   7       50.54       51.83     37.92 o 
   7   3   7        1.94       18.75     43.42 o 
   8   3   7       84.41       55.82     49.82 o 
   9   3   7       73.81       48.65     53.03 o 
   0   4   7    12143.37    11951.29     54.21 o 
   1   4   7     9194.70     9212.30     33.80 o 
   2   4   7    19204.67    19229.37     76.28 o 
   3   4   7     1398.97     1334.90     24.51 o 
   4   4   7    10142.43    10038.53     53.33 o 
   5   4   7     8064.25     7886.84     83.92 o 
   6   4   7     5233.41     5341.45     60.65 o 
   7   4   7     1778.33     1837.24     50.48 o 
   8   4   7     4636.69     4771.44     77.11 o 
   9   4   7      562.33      642.20     62.01 o 
   1   5   7     1877.15     1845.47     19.79 o 
   2   5   7       12.72       25.39     24.50 o 
   3   5   7       52.33       55.13     20.80 o 
   4   5   7       88.01       75.63     16.80 o 
   5   5   7      329.78      277.26     44.29 o 
   6   5   7       21.67        5.17     49.00 o 
   7   5   7       56.52       73.72     44.15 o 
   8   5   7        1.41       13.62     55.03 o 
   0   6   7       27.29       49.31     27.49 o 
   1   6   7      489.99      477.69     16.99 o 
   2   6   7      137.76      163.78     19.93 o 
   3   6   7      337.82      348.36     17.17 o 
   4   6   7       15.17       18.39     25.97 o 
   5   6   7      803.29      801.76     50.40 o 
   6   6   7      180.35      201.13     49.31 o 
   7   6   7        5.36       12.42     46.68 o 
   8   6   7      199.85      226.38     56.17 o 
   1   7   7       61.03       73.51     18.25 o 
   2   7   7        8.84       11.34     12.67 o 
   3   7   7       58.64       16.61     23.81 o 
   4   7   7      625.10      627.09     31.16 o 
   5   7   7        6.80       -4.99     47.34 o 
   6   7   7       10.25        2.01     51.62 o 
   7   7   7       21.86       28.44     58.49 o 
   8   7   7        5.77       53.45     71.76 o 
   0   8   7     4737.94     4680.41     51.05 o 
   1   8   7     6209.62     6248.51     43.01 o 
   2   8   7     4642.91     4601.15     39.46 o 
   3   8   7      587.65      592.06     26.75 o 
   4   8   7     3577.17     3580.37     46.11 o 
   5   8   7     2907.47     2907.45     66.43 o 
   6   8   7     2508.21     2513.62     61.42 o 
   7   8   7     1072.95     1099.95     77.39 o 
   8   8   7     1377.19     1400.73     77.69 o 
   1   9   7        0.31       -2.85     23.68 o 
   2   9   7       20.90       30.85     29.79 o 
   3   9   7      282.56      284.88     32.17 o 
   4   9   7      103.04      107.03     33.49 o 
   5   9   7        3.56       42.03     60.33 o 
   6   9   7       35.64       50.43     49.30 o 
   7   9   7      247.55      256.93     74.84 o 
   0  10   7     7331.32     7390.24    116.59 o 
   1  10   7     4271.25     4124.32     46.54 o 
   2  10   7    10551.17    10382.34     80.28 o 
   3  10   7     1369.16     1378.54     37.94 o 
   4  10   7     7470.33     7564.21     62.53 o 
   5  10   7     1950.68     1966.05     62.40 o 
   6  10   7     2878.52     2836.22     81.07 o 
   7  10   7     1411.28     1368.68     84.89 o 
   1  11   7      305.09      292.99     35.65 o 
   2  11   7      256.01      230.02     34.58 o 
   3  11   7       29.44       23.48     36.65 o 
   4  11   7       41.51       29.80     36.91 o 
   5  11   7      104.50       66.19     51.48 o 
   6  11   7       10.10       34.48     68.20 o 
   7  11   7       64.83       51.53     73.92 o 
   0  12   7      724.30      642.23     68.86 o 
   1  12   7      557.85      530.65     50.23 o 
   2  12   7      157.69      169.74     35.96 o 
   3  12   7       59.04       56.04     39.82 o 
   4  12   7      171.23      180.31     40.95 o 
   5  12   7        1.68       20.37     57.29 o 
   6  12   7      411.23      399.17     70.36 o 
   1  13   7      160.92      128.52     48.21 o 
   2  13   7       56.68       47.65     48.51 o 
   3  13   7       60.06       76.88     47.63 o 
   4  13   7       34.36       60.04     41.78 o 
   5  13   7        0.26       28.01     78.30 o 
   0  14   7     1670.00     1742.12     83.69 o 
   1  14   7      720.97      722.23     52.13 o 
   2  14   7      314.55      315.05     53.07 o 
   3  14   7     1617.80     1528.95     59.43 o 
   4  14   7      414.76      456.52     48.44 o 
   1  15   7       63.60       79.64     56.31 o 
   2  15   7       30.09       31.79     56.86 o 
   3  15   7      114.00      100.86     51.01 o 
   0  16   7     1972.32     2181.79    129.73 o 
   1  16   7      677.05      652.79     61.18 o 
   2  16   7     2914.36     2883.57     74.62 o 
   0   0   8     3528.61     3349.19    125.68 o 
   1   0   8    22896.14    22203.08    263.27 o 
   2   0   8     9670.86     9647.35    116.58 o 
   3   0   8    18822.15    18355.04    192.82 o 
   4   0   8     5001.88     4901.21     72.26 o 
   5   0   8    10573.73    10671.58    164.38 o 
   6   0   8     1199.45     1203.51     71.98 o 
   7   0   8     4677.72     4635.25    105.56 o 
   8   0   8     1157.43     1181.40     92.46 o 
   9   0   8     3440.96     3635.56    133.56 o 
   1   1   8      332.60      362.68     19.36 o 
   2   1   8     1319.03     1325.35     21.45 o 
   3   1   8      255.74      247.50     10.27 o 
   4   1   8        0.94        0.23     25.52 o 
   5   1   8      148.82      158.03     25.38 o 
   6   1   8        1.48        9.15     43.24 o 
   7   1   8      335.47      274.74     53.13 o 
   8   1   8       32.36       61.12     56.56 o 
   9   1   8      300.23      291.23     70.40 o 
   0   2   8     2614.53     2587.26     46.45 o 
   1   2   8    10205.99    10421.78     40.26 o 
   2   2   8      119.77      106.59     10.76 o 
   3   2   8    11370.50    11307.83     82.90 o 
   4   2   8       85.94       75.52      9.17 o 
   5   2   8     1038.94     1029.77     37.34 o 
   6   2   8      424.64      442.79     45.45 o 
   7   2   8     1758.00     1772.07     54.68 o 
   8   2   8      618.99      618.52     58.74 o 
   9   2   8     1273.29     1353.94     73.28 o 
   1   3   8      377.42      399.02     18.46 o 
   2   3   8      331.13      320.84     23.38 o 
   3   3   8      121.40      107.51     24.91 o 
   4   3   8        2.54        8.43     15.22 o 
   5   3   8       73.87       43.69     35.58 o 
   6   3   8      122.49      100.14     46.03 o 
   7   3   8        0.75        0.68     46.83 o 
   8   3   8       53.00       37.89     60.25 o 
   9   3   8        2.34       22.59     65.03 o 
   0   4   8      333.58      329.08     26.37 o 
   1   4   8     2702.62     2674.30     24.61 o 
   2   4   8       60.11       70.22     22.70 o 
   3   4   8     2575.13     2682.79     31.06 o 
   4   4   8        4.95       -0.33     17.69 o 
   5   4   8     3669.88     3627.78     60.82 o 
   6   4   8      524.92      535.72     48.33 o 
   7   4   8     1237.53     1174.73     53.53 o 
   8   4   8       67.67       75.78     59.73 o 
   1   5   8       59.27       66.70     13.72 o 
   2   5   8        0.38       -2.09     24.20 o 
   3   5   8      129.03      109.53     23.14 o 
   4   5   8       97.56       85.07     25.53 o 
   5   5   8      265.65      237.09     52.97 o 
   6   5   8       21.72       28.82     49.43 o 
   7   5   8       55.92       35.53     53.95 o 
   8   5   8       53.97       51.18     62.19 o 
   0   6   8     1073.14     1102.43     33.15 o 
   1   6   8     6487.39     6204.03     40.45 o 
   2   6   8     4970.01     4928.71     45.79 o 
   3   6   8    17945.81    17886.97     96.28 o 
   4   6   8     6220.95     6209.73     49.97 o 
   5   6   8     6396.17     6449.47     77.44 o 
   6   6   8      531.14      579.23     57.20 o 
   7   6   8     6038.60     6180.79    109.31 o 
   8   6   8      475.49      544.84     67.85 o 
   1   7   8      132.12      132.04     19.70 o 
   2   7   8      166.68      170.95     21.93 o 
   3   7   8        9.07       20.22     25.98 o 
   4   7   8       38.59       35.21     30.68 o 
   5   7   8        8.08       25.31     62.09 o 
   6   7   8        1.40       -9.65     58.01 o 
   7   7   8      113.18      112.71     55.10 o 
   8   7   8      404.59      384.27     83.63 o 
   0   8   8      883.14      903.56     37.11 o 
   1   8   8     2898.81     2878.48     35.21 o 
   2   8   8      885.31      906.85     32.62 o 
   3   8   8     7584.31     7419.50     60.30 o 
   4   8   8      587.64      645.59     34.26 o 
   5   8   8     1908.26     1929.01     65.88 o 
   6   8   8      462.13      472.38     54.96 o 
   7   8   8     2284.00     2353.63     78.40 o 
   1   9   8      276.48      253.68     27.17 o 
   2   9   8       22.56       26.96     31.91 o 
   3   9   8      385.50      367.98     33.64 o 
   4   9   8      236.09      186.51     35.95 o 
   5   9   8      399.26      353.86     53.83 o 
   6   9   8       25.47       11.15     58.34 o 
   7   9   8        0.77       11.34     78.11 o 
   0  10   8      311.31      359.05     45.90 o 
   1  10   8     2212.72     2260.95     45.03 o 
   2  10   8       16.94       42.62     31.51 o 
   3  10   8     1121.09     1089.84     38.00 o 
   4  10   8       30.06       25.79     37.38 o 
   5  10   8      131.70      156.11     52.31 o 
   6  10   8       32.63       60.53     71.10 o 
   7  10   8      380.27      352.40     72.11 o 
   1  11   8        0.03       16.34     35.13 o 
   2  11   8        4.94       -0.61     34.65 o 
   3  11   8       44.90       71.48     36.42 o 
   4  11   8       43.67       40.99     38.74 o 
   5  11   8        1.40       12.63     58.84 o 
   6  11   8        0.33       10.74     70.28 o 
   0  12   8      549.32      590.69     71.48 o 
   1  12   8     5848.89     5717.61     83.69 o 
   2  12   8     1313.07     1466.80     45.12 o 
   3  12   8     4832.30     4748.21     59.54 o 
   4  12   8     1247.09     1237.42     46.42 o 
   5  12   8     3215.58     3234.73     74.29 o 
   6  12   8      476.56      511.28     73.77 o 
   1  13   8      134.47      144.60     51.15 o 
   2  13   8       43.26       44.49     44.99 o 
   3  13   8        5.44       27.19     43.73 o 
   4  13   8       58.90       50.41     42.55 o 
   5  13   8       75.05       50.32     71.44 o 
   0  14   8      358.80      483.12     77.94 o 
   1  14   8     2551.26     2495.65     61.05 o 
   2  14   8      727.63      683.71     60.85 o 
   3  14   8     2460.27     2434.78     63.44 o 
   4  14   8      412.02      417.24     51.76 o 
   1  15   8       60.50       95.38     58.46 o 
   2  15   8        4.35       27.05     56.63 o 
   3  15   8        7.94       -3.38     52.26 o 
   0  16   8       59.29      148.15     85.41 o 
   1   1   9        0.02        4.82     21.00 o 
   2   1   9      186.95      175.90     20.87 o 
   3   1   9      196.07      182.54     15.02 o 
   4   1   9       59.53       72.51     25.92 o 
   5   1   9      138.15      110.98     32.28 o 
   6   1   9       31.00       37.26     50.48 o 
   7   1   9       25.64       15.63     53.61 o 
   8   1   9       11.75       22.51     59.20 o 
   0   2   9        7.86       13.89     16.22 o 
   1   2   9    17798.33    17619.82    101.95 o 
   2   2   9      869.38      903.25     22.30 o 
   3   2   9    11826.26    11939.63     60.71 o 
   4   2   9       86.26       91.65     15.22 o 
   5   2   9     9010.81     8913.50     77.66 o 
   6   2   9       69.37      135.41     46.05 o 
   7   2   9     4516.47     4573.89     76.60 o 
   8   2   9       57.06      117.69     57.50 o 
   1   3   9      652.91      685.51     16.05 o 
   2   3   9        4.71        8.34     19.83 o 
   3   3   9      242.76      246.28     24.28 o 
   4   3   9       81.13       81.76     19.73 o 
   5   3   9      169.28      163.93     37.96 o 
   6   3   9       81.23       63.89     45.90 o 
   7   3   9      140.81      160.67     53.42 o 
   8   3   9       11.48        4.91     61.68 o 
   0   4   9       93.38      100.31     27.30 o 
   1   4   9    17122.30    16897.10    106.51 o 
   2   4   9      428.92      441.44     26.60 o 
   3   4   9     8803.68     8713.76     56.12 o 
   4   4   9      204.55      217.27     28.85 o 
   5   4   9    10488.36    10599.05    108.38 o 
   6   4   9      143.46      153.54     47.01 o 
   7   4   9     4547.21     4537.39     75.19 o 
   8   4   9      263.11      289.44     55.55 o 
   1   5   9      116.42      117.26     14.01 o 
   2   5   9      933.11      893.84     29.03 o 
   3   5   9      141.61      159.73     25.89 o 
   4   5   9        7.02       10.05     31.11 o 
   5   5   9       60.43       51.96     46.37 o 
   6   5   9      471.95      408.39     49.62 o 
   7   5   9       93.55       73.18     58.36 o 
   8   5   9      263.25      254.46     66.03 o 
   0   6   9      190.92      224.39     30.07 o 
   1   6   9      926.73      911.71     22.36 o 
   2   6   9       48.59       58.64     24.47 o 
   3   6   9      510.39      554.94     29.28 o 
   4   6   9       23.60       30.73     30.17 o 
   5   6   9      269.41      295.52     47.38 o 
   6   6   9      244.36      276.59     54.51 o 
   7   6   9       45.35       66.60     55.95 o 
   8   6   9       35.91       39.04     65.25 o 
   1   7   9       48.20       47.73     24.14 o 
   2   7   9        3.66       -4.35     24.88 o 
   3   7   9       42.64       32.26     30.29 o 
   4   7   9        6.97        3.96     31.69 o 
   5   7   9      180.50      151.03     61.02 o 
   6   7   9        4.64       11.81     56.76 o 
   7   7   9        0.21        7.05     63.52 o 
   0   8   9        3.25       26.46     32.06 o 
   1   8   9     7208.24     7261.38     50.16 o 
   2   8   9      412.87      410.02     33.10 o 
   3   8   9     7496.49     7390.46     57.15 o 
   4   8   9     1157.35     1077.71     37.77 o 
   5   8   9     4653.60     4534.72    147.75 o 
   6   8   9        2.78       32.92     56.12 o 
   7   8   9     2195.69     2322.50     81.90 o 
   1   9   9       55.13       66.26     34.32 o 
   2   9   9      232.57      213.84     30.23 o 
   3   9   9       28.65       32.05     32.65 o 
   4   9   9      116.96      132.11     34.63 o 
   5   9   9        8.96       16.98     56.43 o 
   6   9   9        0.60       25.98     71.18 o 
   7   9   9       79.85       61.91     77.76 o 
   0  10   9      109.46      103.48     79.38 o 
   1  10   9     7300.75     7400.57    108.93 o 
   2  10   9      120.30      117.48     33.81 o 
   3  10   9     4035.28     4013.96     50.61 o 
   4  10   9      127.76       99.69     40.80 o 
   5  10   9     6262.53     6352.82     87.95 o 
   6  10   9        4.94       -9.98     69.17 o 
   1  11   9       93.39       89.86     36.72 o 
   2  11   9        2.32        9.96     36.60 o 
   3  11   9       17.32       30.54     36.93 o 
   4  11   9       27.32       37.02     52.48 o 
   5  11   9      110.20      126.73     60.12 o 
   6  11   9       14.37       31.42     80.73 o 
   0  12   9      624.62      592.96     94.86 o 
   1  12   9      591.92      604.05     52.85 o 
   2  12   9      119.61      116.06     38.33 o 
   3  12   9      850.37      769.47     43.42 o 
   4  12   9      134.69      128.16     52.79 o 
   5  12   9      564.77      626.70     61.09 o 
   1  13   9       40.41       43.06     55.12 o 
   2  13   9      142.54      160.10     43.28 o 
   3  13   9        2.25        9.34     48.76 o 
   4  13   9       24.15       36.67     54.19 o 
   0  14   9      284.56      268.46     73.02 o 
   1  14   9     2222.86     2343.11     61.83 o 
   2  14   9      134.22      157.46     53.28 o 
   3  14   9     2847.90     2839.76     66.28 o 
   1  15   9        1.06       26.95     51.78 o 
   2  15   9        5.05       50.70     52.88 o 
   0   0  10     9801.71    10178.53    191.14 o 
   1   0  10     8842.11     8699.61     80.97 o 
   2   0  10     2759.28     2909.59     89.41 o 
   3   0  10     7336.87     6989.25    108.45 o 
   4   0  10     4546.09     4631.25     75.26 o 
   5   0  10     4666.29     4637.55    135.91 o 
   6   0  10     3970.92     3712.67    106.13 o 
   7   0  10     5787.59     5607.84    129.57 o 
   8   0  10     2031.99     1995.32    103.28 o 
   1   1  10      292.36      299.86     28.10 o 
   2   1  10       29.47       36.32     36.81 o 
   3   1  10       87.79      105.23     36.12 o 
   4   1  10        0.94        6.91     33.28 o 
   5   1  10      324.78      332.96     42.53 o 
   6   1  10      203.93      194.98     54.63 o 
   7   1  10      140.02       95.95     61.04 o 
   8   1  10        0.01       15.94     60.95 o 
   0   2  10     2635.96     2555.36     31.22 o 
   1   2  10     3239.46     3238.14     32.01 o 
   2   2  10      336.37      317.42     35.15 o 
   3   2  10     6306.18     6255.41     83.24 o 
   4   2  10     1155.93     1226.09     38.27 o 
   5   2  10     3499.02     3482.14     55.91 o 
   6   2  10     2274.44     2273.31     62.29 o 
   7   2  10      932.15      960.47     60.52 o 
   8   2  10      234.32      245.36     59.06 o 
   1   3  10      897.13      911.29     17.90 o 
   2   3  10       30.29       24.95     15.74 o 
   3   3  10       51.37       53.69     26.01 o 
   4   3  10       21.36       38.94     46.75 o 
   5   3  10      271.87      229.15     43.80 o 
   6   3  10      234.17      183.14     53.67 o 
   7   3  10        0.13        3.74     60.02 o 
   8   3  10       18.50       26.24     66.89 o 
   0   4  10     2854.00     2759.90     52.91 o 
   1   4  10     2678.94     2656.43     29.29 o 
   2   4  10     1170.89     1175.51     38.42 o 
   3   4  10     4211.64     4164.32     45.72 o 
   4   4  10     1372.08     1398.60     44.51 o 
   5   4  10      433.79      483.11     46.06 o 
   6   4  10      309.91      343.06     54.99 o 
   7   4  10      544.32      530.23     59.64 o 
   8   4  10       77.16       95.95     66.06 o 
   1   5  10        0.19       -2.17     19.95 o 
   2   5  10       10.34       11.79     27.89 o 
   3   5  10      195.12      188.07     31.47 o 
   4   5  10      194.99      195.71     44.88 o 
   5   5  10       54.33       74.02     46.89 o 
   6   5  10       10.72       14.05     54.69 o 
   7   5  10       38.33       40.35     54.58 o 
   8   5  10       21.55       23.24     65.42 o 
   0   6  10    10450.80    10803.28    122.90 o 
   1   6  10    10937.93    11041.90     83.69 o 
   2   6  10     4923.79     4890.96     41.23 o 
   3   6  10     2375.75     2411.58     43.37 o 
   4   6  10     2091.33     2090.46     61.12 o 
   5   6  10     4216.39     4273.49     63.16 o 
   6   6  10     2709.03     2743.32     68.63 o 
   7   6  10     3580.01     3614.01     77.34 o 
   1   7  10      390.73      416.16     27.85 o 
   2   7  10      108.36       99.78     30.49 o 
   3   7  10       43.74       36.03     33.39 o 
   4   7  10       93.18       84.94     52.29 o 
   5   7  10       32.99       58.56     55.39 o 
   6   7  10       38.88       78.81     60.46 o 
   7   7  10      131.14      125.87     59.82 o 
   0   8  10     4096.45     4130.33     67.16 o 
   1   8  10     4640.55     4828.28     54.77 o 
   2   8  10      881.60      892.60     34.50 o 
   3   8  10     3824.80     3838.76     50.06 o 
   4   8  10      752.26      735.98     49.78 o 
   5   8  10     1967.18     2040.37     75.18 o 
   6   8  10      994.96     1005.62     64.67 o 
   7   8  10     1138.67     1161.85     80.98 o 
   1   9  10        2.43       39.10     32.90 o 
   2   9  10       19.54       24.45     35.85 o 
   3   9  10       46.48       31.61     34.13 o 
   4   9  10      185.36      120.55     51.56 o 
   5   9  10      141.41      101.31     59.56 o 
   6   9  10        0.55       -3.79     92.01 o 
   0  10  10       16.56       38.33     62.97 o 
   1  10  10      235.75      238.69     44.51 o 
   2  10  10      403.55      376.89     38.08 o 
   3  10  10      337.61      358.93     38.84 o 
   4  10  10      342.19      376.63     50.81 o 
   5  10  10      778.50      836.68     65.48 o 
   6  10  10      351.86      299.95     54.48 o 
   1  11  10        5.53        7.55     57.41 o 
   2  11  10       48.19       89.47     37.03 o 
   3  11  10      118.26       85.92     39.06 o 
   4  11  10        0.09       27.98     51.23 o 
   5  11  10       61.74       65.35     59.32 o 
   0  12  10     1966.81     2013.95    153.39 o 
   1  12  10     2884.88     2895.16     63.85 o 
   2  12  10     1371.65     1322.22     57.24 o 
   3  12  10     2048.54     2103.89     49.78 o 
   4  12  10     1492.38     1384.40     66.14 o 
   5  12  10     1253.20     1374.39     69.25 o 
   1  13  10       39.56       50.81     49.99 o 
   2  13  10        3.23       36.86     51.30 o 
   3  13  10       29.44       38.80     46.13 o 
   4  13  10       41.31       16.86     66.53 o 
   0  14  10      710.49      699.83     79.76 o 
   1  14  10     1523.91     1539.28     63.09 o 
   2  14  10      128.59      139.42     51.27 o 
   3  14  10     1598.69     1649.11     62.54 o 
   1  15  10       25.94      100.68    137.77 o 
   1   1  11        3.86       24.09     28.95 o 
   2   1  11        7.62       -2.54     51.43 o 
   3   1  11      711.22      709.23     41.82 o 
   4   1  11      109.62      122.70     37.19 o 
   5   1  11        1.69       -5.68     54.36 o 
   6   1  11        0.14       -0.47     53.32 o 
   7   1  11        0.18       12.44     74.34 o 
   8   1  11        3.72       -7.64     91.21 o 
   0   2  11     5794.75     6074.93    102.21 o 
   1   2  11     1628.97     1665.81     26.82 o 
   2   2  11    10917.82    10435.55     82.28 o 
   3   2  11     1150.94     1117.14     42.37 o 
   4   2  11     6091.09     6036.50     73.75 o 
   5   2  11     1621.73     1543.51     53.21 o 
   6   2  11     3439.71     3487.50     72.79 o 
   7   2  11      125.06      126.48     62.76 o 
   8   2  11     2822.73     2758.92     78.18 o 
   1   3  11        2.23        4.75     14.79 o 
   2   3  11      141.24      148.16     33.08 o 
   3   3  11        1.63       -4.62     36.79 o 
   4   3  11      540.94      523.62     51.49 o 
   5   3  11       19.33       15.72     44.83 o 
   6   3  11        1.73        5.51     58.51 o 
   7   3  11        9.09       32.03     60.37 o 
   8   3  11        9.67       42.81     78.28 o 
   0   4  11     6490.74     6413.88    127.37 o 
   1   4  11      916.42      904.75     28.56 o 
   2   4  11    10773.63    10664.95    106.26 o 
   3   4  11     2551.04     2476.93     42.62 o 
   4   4  11     7684.21     7446.09    119.16 o 
   5   4  11      225.22      247.04     48.11 o 
   6   4  11     3506.23     3610.98     73.47 o 
   7   4  11      639.50      661.30     65.38 o 
   1   5  11     1438.25     1372.79     34.96 o 
   2   5  11       92.31       65.53     29.84 o 
   3   5  11      120.19      116.00     33.66 o 
   4   5  11       50.20       60.28     47.38 o 
   5   5  11       14.38       20.42     46.73 o 
   6   5  11       10.22        7.85     61.06 o 
   7   5  11      193.56      192.39     60.36 o 
   0   6  11        9.13       15.63     32.64 o 
   1   6  11       93.73       83.86     27.86 o 
   2   6  11       42.39       55.57     28.01 o 
   3   6  11      812.31      800.48     43.14 o 
   4   6  11      143.97      164.36     49.66 o 
   5   6  11        1.38       17.57     46.71 o 
   6   6  11      133.44      145.31     53.89 o 
   7   6  11       48.87       90.21     60.16 o 
   1   7  11       52.68       56.64     27.97 o 
   2   7  11       68.96       50.16     31.11 o 
   3   7  11        2.42       -0.76     39.78 o 
   4   7  11      114.15       75.35     51.27 o 
   5   7  11        0.14       -1.54     69.59 o 
   6   7  11       55.28       59.25     54.49 o 
   7   7  11       32.37       51.77     63.06 o 
   0   8  11     7035.96     7055.64    117.81 o 
   1   8  11      413.24      436.74     33.21 o 
   2   8  11     3431.58     3565.54     46.36 o 
   3   8  11     2399.35     2339.69     47.02 o 
   4   8  11     2261.25     2339.45     62.38 o 
   5   8  11      158.13      123.73     56.66 o 
   6   8  11     2387.89     2385.64     73.84 o 
   1   9  11        5.87       24.35     37.77 o 
   2   9  11        0.32        6.21     36.25 o 
   3   9  11      254.05      240.40     37.94 o 
   4   9  11      255.67      222.50     51.98 o 
   5   9  11        5.54       42.46     66.91 o 
   6   9  11       81.57       86.34     64.05 o 
   0  10  11     4648.70     4669.21    159.80 o 
   1  10  11      532.88      604.83     38.49 o 
   2  10  11     6924.23     7060.57     95.80 o 
   3  10  11      909.03      976.83     43.02 o 
   4  10  11     3484.51     3694.38     71.05 o 
   5  10  11      526.31      556.45     64.49 o 
   6  10  11     1483.61     1525.63    133.68 o 
   1  11  11       15.63       24.33     44.27 o 
   2  11  11        9.59       32.55     45.40 o 
   3  11  11       89.09      117.72     40.83 o 
   4  11  11       15.38       35.24     55.58 o 
   5  11  11       23.21       17.89     61.22 o 
   0  12  11      222.62      178.77     78.61 o 
   1  12  11      263.79      278.60     47.87 o 
   2  12  11      343.26      359.40     50.68 o 
   3  12  11      661.72      629.44     46.93 o 
   4  12  11       10.42       49.09     58.86 o 
   1  13  11       39.21       52.04     48.06 o 
   2  13  11        6.20       17.47     50.09 o 
   3  13  11       73.48       76.01     66.48 o 
   0  14  11     1215.58     1121.43     79.23 o 
   1  14  11      281.47      323.00     61.16 o 
   2  14  11      694.62      697.38     60.92 o 
   0   0  12    17388.03    18844.78    789.92 o 
   1   0  12      445.48      496.13     48.61 o 
   2   0  12    14055.91    13812.36    209.08 o 
   3   0  12     1191.28     1203.63     68.52 o 
   4   0  12    10475.57    10184.34    139.47 o 
   5   0  12      455.74      473.79     89.89 o 
   6   0  12     5560.52     5613.24    149.07 o 
   7   0  12       46.84       29.20     99.23 o 
   1   1  12       88.59       96.77     30.21 o 
   2   1  12      376.86      405.00     52.44 o 
   3   1  12        7.04       -5.50     47.26 o 
   4   1  12       41.96       48.24     42.13 o 
   5   1  12      159.27      172.09     66.55 o 
   6   1  12        4.73       36.81     71.10 o 
   7   1  12       36.44       26.68     62.78 o 
   0   2  12     6618.97     6737.12    105.20 o 
   1   2  12        2.58       30.26     34.71 o 
   2   2  12     2163.39     2195.94     48.27 o 
   3   2  12      427.48      391.48     41.99 o 
   4   2  12     1176.71     1202.18     52.20 o 
   5   2  12      151.20      108.71     46.21 o 
   6   2  12     1298.46     1266.66     64.38 o 
   7   2  12        0.86       25.58     70.70 o 
   1   3  12        0.03       -2.47     27.09 o 
   2   3  12      254.01      248.27     38.67 o 
   3   3  12      264.51      296.84     40.32 o 
   4   3  12      182.48      187.56     50.95 o 
   5   3  12        2.36       17.07     51.71 o 
   6   3  12       52.50       54.79     58.42 o 
   7   3  12       12.72       44.19     73.90 o 
   0   4  12     1538.09     1423.50     49.42 o 
   1   4  12        2.33       -4.39     29.73 o 
   2   4  12      480.75      447.36     36.02 o 
   3   4  12        9.85       22.22     37.45 o 
   4   4  12      703.57      729.03     51.31 o 
   5   4  12       17.28       50.58     50.87 o 
   6   4  12     1657.18     1629.15     64.23 o 
   7   4  12       55.66       66.02     61.21 o 
   1   5  12        0.06      -12.34     35.82 o 
   2   5  12        0.24       -5.22     34.08 o 
   3   5  12       54.01       68.49     43.87 o 
   4   5  12       46.26       47.94     48.35 o 
   5   5  12        1.15        7.22     54.48 o 
   6   5  12      128.17       69.88     62.40 o 
   7   5  12       45.05       33.53     61.61 o 
   0   6  12     5968.04     5906.05     89.95 o 
   1   6  12       30.79       17.90     29.42 o 
   2   6  12     9054.81     8974.49     91.07 o 
   3   6  12      771.20      791.84     45.43 o 
   4   6  12    10618.54    10402.03    159.45 o 
   5   6  12       61.02       61.15     49.53 o 
   6   6  12     3607.14     3717.94     75.99 o 
   7   6  12      238.85      233.50     62.48 o 
   1   7  12      230.39      244.12     32.09 o 
   2   7  12      262.72      270.29     36.52 o 
   3   7  12       67.08       45.79     52.14 o 
   4   7  12        9.24       19.75     48.04 o 
   5   7  12        1.61       26.83     65.51 o 
   6   7  12      217.41      203.47     61.31 o 
   0   8  12     2572.37     2764.07     73.44 o 
   1   8  12      133.71      111.59     35.37 o 
   2   8  12     1691.01     1707.37     47.60 o 
   3   8  12       99.82       92.56     48.75 o 
   4   8  12     1947.93     1974.04     59.81 o 
   5   8  12       82.57       65.22     52.27 o 
   6   8  12     1792.54     1876.84     68.72 o 
   1   9  12       69.98       56.75     37.08 o 
   2   9  12       27.33       35.91     50.85 o 
   3   9  12       71.46       78.99     47.06 o 
   4   9  12       49.99       63.87     53.51 o 
   5   9  12        0.04       21.16     57.01 o 
   6   9  12       95.89      149.45    171.97 o 
   0  10  12      500.37      545.01     63.40 o 
   1  10  12      250.11      264.33     41.24 o 
   2  10  12      414.53      458.89     50.50 o 
   3  10  12       51.07       19.10     57.87 o 
   4  10  12       71.68       59.88     56.06 o 
   5  10  12        4.01       60.64     68.57 o 
   1  11  12       20.55       11.45     49.77 o 
   2  11  12        6.68       30.32     52.64 o 
   3  11  12       84.14      107.93     60.61 o 
   4  11  12      105.85      124.55     61.24 o 
   0  12  12     3933.71     4065.19     92.55 o 
   1  12  12      206.86      139.60     56.44 o 
   2  12  12     3813.30     3982.65     94.97 o 
   3  12  12      177.87      217.81     70.02 o 
   1  13  12        0.20       55.98     63.98 o 
   2  13  12        3.78       27.24     58.98 o 
   1   1  13       66.75       74.51     41.84 o 
   2   1  13      234.81      240.13     56.60 o 
   3   1  13        3.60       41.53     80.80 o 
   4   1  13        0.12       -6.02     52.95 o 
   5   1  13       44.88       44.66     61.45 o 
   6   1  13        1.65        2.90     85.81 o 
   7   1  13       88.31      104.65     70.75 o 
   0   2  13     5154.81     5218.98    135.29 o 
   1   2  13     3565.39     3678.21     54.39 o 
   2   2  13     3096.83     3101.92     94.22 o 
   3   2  13     1282.58     1321.10     46.53 o 
   4   2  13     2791.08     2831.34     59.92 o 
   5   2  13     2158.08     2167.63     68.76 o 
   6   2  13     1859.47     1767.90     82.10 o 
   7   2  13     1098.32     1156.85     80.10 o 
   1   3  13      289.19      259.78     46.31 o 
   2   3  13        9.39       -1.64     49.47 o 
   3   3  13       17.77       40.36     40.33 o 
   4   3  13      335.47      351.64     51.79 o 
   5   3  13       38.27       43.31     50.12 o 
   6   3  13       28.33       38.95     60.99 o 
   7   3  13       51.44       37.51     57.91 o 
   0   4  13     5808.88     5854.71     90.19 o 
   1   4  13     3999.63     3747.03     51.16 o 
   2   4  13     5228.69     5108.23     57.54 o 
   3   4  13     1264.61     1330.86     54.12 o 
   4   4  13     2799.65     2809.55     63.65 o 
   5   4  13     2097.71     2124.39     64.28 o 
   6   4  13     2842.61     2779.11     71.97 o 
   7   4  13      873.39      858.36     70.31 o 
   1   5  13       54.19       28.36     39.83 o 
   2   5  13      510.71      468.56     40.98 o 
   3   5  13        1.89       50.15     60.37 o 
   4   5  13       12.07       39.98     49.09 o 
   5   5  13       31.35       38.73     52.86 o 
   6   5  13       62.63       41.83     62.64 o 
   0   6  13      220.97      211.65     54.10 o 
   1   6  13       46.54       35.49     38.89 o 
   2   6  13       95.42       73.41     39.36 o 
   3   6  13        2.02       19.35     66.67 o 
   4   6  13        2.37       20.93     55.31 o 
   5   6  13        3.33       17.30     59.46 o 
   6   6  13      135.26      163.24     63.12 o 
   1   7  13       67.97       50.58     37.67 o 
   2   7  13       44.59       50.81     42.37 o 
   3   7  13       33.29       44.38     51.58 o 
   4   7  13       12.65       20.54     48.83 o 
   5   7  13       13.63        4.55     64.67 o 
   6   7  13        7.69       43.50     66.91 o 
   0   8  13     1443.39     1458.23     54.81 o 
   1   8  13      786.24      842.19     41.55 o 
   2   8  13     1260.21     1221.46     52.32 o 
   3   8  13     2209.17     2189.20     60.15 o 
   4   8  13      593.93      623.75     57.93 o 
   5   8  13     1113.76     1049.02     59.02 o 
   1   9  13        9.77       22.81     38.68 o 
   2   9  13       67.94       96.35     46.03 o 
   3   9  13       78.18       77.13     56.46 o 
   4   9  13      157.68      186.46     57.27 o 
   5   9  13        9.54       39.48     54.69 o 
   0  10  13     3282.61     3372.56     82.17 o 
   1  10  13     1713.54     1613.60     56.82 o 
   2  10  13     2702.63     2886.94     61.97 o 
   3  10  13      757.27      736.95     58.66 o 
   4  10  13     2229.32     2333.60     66.65 o 
   1  11  13        3.49       29.87     51.08 o 
   2  11  13       94.43      111.38     49.60 o 
   3  11  13       86.03       69.92     57.34 o 
   4  11  13      117.86      196.01    170.79 o 
   0  12  13      269.09      254.74     70.38 o 
   1  12  13        2.62       25.81     62.44 o 
   2  12  13       24.91       28.98     52.43 o 
   0   0  14      294.11      409.88    138.77 o 
   1   0  14     5344.22     5332.01    128.96 o 
   2   0  14     2784.92     2605.00     95.91 o 
   3   0  14     6295.07     6096.61     99.51 o 
   4   0  14     1836.18     1738.98    110.57 o 
   5   0  14     3043.23     2988.81    119.74 o 
   6   0  14      303.65      329.00    100.45 o 
   1   1  14       61.99       80.17     46.00 o 
   2   1  14        0.45       -2.82     62.27 o 
   3   1  14        6.35       11.45     57.07 o 
   4   1  14       56.43       38.42     53.14 o 
   5   1  14      140.13      141.70     67.28 o 
   6   1  14       59.65       34.79     73.43 o 
   0   2  14        7.12       52.62     60.48 o 
   1   2  14     1021.36     1052.71     52.03 o 
   2   2  14      259.89      250.39     53.71 o 
   3   2  14     2597.62     2518.31     63.97 o 
   4   2  14      275.48      246.82     61.92 o 
   5   2  14     1472.79     1413.17     75.02 o 
   6   2  14        7.42        7.37     71.08 o 
   1   3  14      185.32      215.09     48.57 o 
   2   3  14      288.75      281.26     51.49 o 
   3   3  14       33.19       69.31     52.92 o 
   4   3  14        7.74       23.19     66.75 o 
   5   3  14      190.18      153.28     63.18 o 
   6   3  14       36.15       51.86     75.60 o 
   0   4  14       73.30       74.83     55.81 o 
   1   4  14     1411.10     1377.21     57.46 o 
   2   4  14       87.26       65.91     44.30 o 
   3   4  14     2374.40     2268.83     73.56 o 
   4   4  14       65.55       52.67     63.53 o 
   5   4  14      310.60      291.28     61.29 o 
   6   4  14        1.00       14.00     81.10 o 
   1   5  14       62.13       35.09     44.98 o 
   2   5  14       56.57       51.71     40.50 o 
   3   5  14        9.58       44.71     55.74 o 
   4   5  14       40.13       65.10     60.70 o 
   5   5  14        3.45       33.22     59.78 o 
   6   5  14       10.20       17.61     65.88 o 
   0   6  14     1112.59     1117.54     60.50 o 
   1   6  14     7439.69     7337.67    113.03 o 
   2   6  14      599.96      622.68     48.47 o 
   3   6  14     2984.94     2986.32     72.26 o 
   4   6  14     1000.94      915.60     66.75 o 
   5   6  14     2574.59     2632.98     78.70 o 
   6   6  14      391.06      460.61    200.91 o 
   1   7  14      276.15      261.45     45.95 o 
   2   7  14      238.79      226.34     52.89 o 
   3   7  14        6.49       22.51     66.62 o 
   4   7  14      168.60      108.01     56.08 o 
   5   7  14       12.83       31.13     75.20 o 
   0   8  14       62.13       58.68     56.13 o 
   1   8  14     2046.88     2073.04     51.72 o 
   2   8  14      277.28      286.86     49.97 o 
   3   8  14     2404.86     2510.61     76.34 o 
   4   8  14      179.30      197.85     61.56 o 
   5   8  14      676.62      694.02     63.71 o 
   1   9  14       14.18       29.46     53.96 o 
   2   9  14        9.81       41.95     52.88 o 
   3   9  14        2.98       12.00     62.95 o 
   4   9  14        0.05       43.13     68.27 o 
   0  10  14      137.94      148.37     66.60 o 
   1  10  14      219.89      218.88     55.84 o 
   2  10  14       80.66       89.92     62.66 o 
   3  10  14      194.63      181.46     59.98 o 
   1  11  14        0.80       43.70     58.81 o 
   2  11  14      116.45      155.71     69.46 o 
   0  12  14      214.14      230.79     95.19 o 
   1   1  15       60.34       82.96     46.74 o 
   2   1  15      157.66      111.76     55.72 o 
   3   1  15      137.99      112.19     51.40 o 
   4   1  15       84.60       71.52     64.86 o 
   5   1  15       13.38        8.63     73.58 o 
   6   1  15       29.27      -10.93     68.39 o 
   0   2  15       34.57       68.88     96.47 o 
   1   2  15     4204.22     4199.36     74.09 o 
   2   2  15      675.98      684.38     58.36 o 
   3   2  15     3410.41     3345.24     82.78 o 
   4   2  15      179.20      210.82     53.73 o 
   5   2  15     3562.52     3581.63     86.69 o 
   6   2  15        8.40       11.78    120.44 o 
   1   3  15        9.73       45.44     57.12 o 
   2   3  15      166.82      147.16     47.50 o 
   3   3  15       40.01       62.84     67.17 o 
   4   3  15        0.39        6.41     62.94 o 
   5   3  15        4.76       48.73     83.09 o 
   6   3  15       96.24      145.36     72.82 o 
   0   4  15        9.91       30.77     98.23 o 
   1   4  15     3696.07     3675.67     71.15 o 
   2   4  15      111.43      121.67     51.15 o 
   3   4  15     4204.67     4261.48     89.65 o 
   4   4  15      186.50      135.08     69.41 o 
   5   4  15     2764.46     2801.38     90.54 o 
   1   5  15      527.06      532.07     45.61 o 
   2   5  15       62.47       38.58     52.15 o 
   3   5  15       20.49       30.77     54.58 o 
   4   5  15       85.17       91.13     67.67 o 
   5   5  15        2.82        0.57     70.27 o 
   0   6  15        1.39        9.51     64.02 o 
   1   6  15       40.63       31.02     46.41 o 
   2   6  15        6.85        1.97     55.48 o 
   3   6  15      273.46      209.56     66.30 o 
   4   6  15       14.88       49.79     62.70 o 
   5   6  15      159.83      179.00     66.30 o 
   1   7  15       62.56       58.53     46.82 o 
   2   7  15       83.38       78.61     58.88 o 
   3   7  15       23.56        3.31     69.90 o 
   4   7  15        1.75        7.83     65.25 o 
   0   8  15     1186.45     1054.91     89.01 o 
   1   8  15     2477.72     2413.64     63.99 o 
   2   8  15       74.99       41.84     64.63 o 
   3   8  15     2451.84     2435.19     79.62 o 
   4   8  15       46.58       28.60     70.45 o 
   1   9  15       19.40       23.89     53.91 o 
   2   9  15       21.28       47.42     71.25 o 
   3   9  15       50.34       56.18     70.47 o 
   0  10  15       22.47       63.92    112.50 o 
   1  10  15     2904.55     2883.40     71.93 o 
   2  10  15      101.28      109.23     63.36 o 
   0   0  16     2825.34     2886.25    170.29 o 
   1   0  16     3140.74     3154.46     97.96 o 
   2   0  16     1857.30     1867.18     92.64 o 
   3   0  16     1135.07     1177.17     80.20 o 
   4   0  16     1873.16     1966.53    113.00 o 
   5   0  16      733.86      786.31    103.89 o 
   1   1  16        0.42       21.83     65.60 o 
   2   1  16        1.19       14.69     63.96 o 
   3   1  16       51.86       22.34     53.25 o 
   4   1  16      166.59      115.48     72.27 o 
   5   1  16      103.63      113.07     76.28 o 
   0   2  16     1961.28     2002.50    118.56 o 
   1   2  16     1786.12     1752.86     81.52 o 
   2   2  16      598.52      596.93     48.84 o 
   3   2  16      591.51      664.03     70.30 o 
   4   2  16      358.18      370.61     68.29 o 
   5   2  16      736.57      709.05     77.25 o 
   1   3  16       25.89        6.40     53.18 o 
   2   3  16        6.38       -2.76     51.46 o 
   3   3  16      145.88      146.61     64.88 o 
   4   3  16      112.17       98.15     63.97 o 
   5   3  16       15.65       36.12     85.38 o 
   0   4  16      766.70      770.02     83.11 o 
   1   4  16      506.19      452.77     56.21 o 
   2   4  16      155.72      182.81     52.65 o 
   3   4  16      566.82      506.48     70.37 o 
   4   4  16      205.17      207.76     67.05 o 
   5   4  16      623.95      629.05     74.77 o 
   1   5  16        9.73        8.45     55.26 o 
   2   5  16       52.63       28.23     61.12 o 
   3   5  16        4.92       28.47     72.77 o 
   4   5  16        1.23       10.71     76.37 o 
   0   6  16      837.40      858.08     67.08 o 
   1   6  16     1656.93     1608.47     56.20 o 
   2   6  16     1029.03     1101.65     67.20 o 
   3   6  16     1388.29     1393.56     82.99 o 
   4   6  16     1599.83     1553.37     83.88 o 
   1   7  16      184.98      163.64     49.81 o 
   2   7  16      130.89       71.76     60.46 o 
   3   7  16        9.42       23.44     67.54 o 
   0   8  16      607.70      633.85     88.51 o 
   1   8  16     1255.78     1172.49     68.76 o 
   2   8  16      156.20      180.61     65.74 o 
   3   8  16      864.46      841.09     69.32 o 
   1   9  16        0.41       60.74     83.96 o 
   2   9  16       58.62       75.74     69.68 o 
   1   1  17       66.23       91.21     72.20 o 
   2   1  17      219.62      177.80     57.82 o 
   3   1  17       51.67       36.44     60.83 o 
   4   1  17       91.88       53.51     67.32 o 
   0   2  17     3338.79     3364.27    133.44 o 
   1   2  17      173.72      174.06     73.89 o 
   2   2  17     2104.32     2135.35     77.11 o 
   3   2  17      487.09      475.77     74.32 o 
   4   2  17     1454.62     1432.41     78.95 o 
   1   3  17       65.21      111.45     72.33 o 
   2   3  17        0.10       46.38     69.31 o 
   3   3  17        0.17       38.81     68.69 o 
   4   3  17      118.78      109.61     66.62 o 
   0   4  17     2300.55     2574.58    173.44 o 
   1   4  17      134.85      129.16     65.81 o 
   2   4  17     3036.12     3138.41     82.63 o 
   3   4  17      458.06      474.56     73.30 o 
   4   4  17     1319.52     1314.64     91.69 o 
   1   5  17        8.66      -17.59     70.81 o 
   2   5  17       76.60       63.85     64.84 o 
   3   5  17        9.88       29.37     69.87 o 
   0   6  17       91.28      113.78    142.21 o 
   1   6  17      106.92       93.29     68.62 o 
   2   6  17      122.09      113.11     66.26 o 
   3   6  17       94.76       81.79     71.81 o 
   1   7  17       34.24       73.80     68.70 o 
   2   7  17       48.36       76.39     75.90 o 
   0   8  17      650.23      577.84     85.55 o 
   1   8  17      250.52      265.59    169.78 o 
   0   0  18     1418.20     1320.21    150.39 o 
   1   0  18      232.06      303.42     99.97 o 
   2   0  18     3393.92     3270.10    124.21 o 
   3   0  18      133.76      119.15    110.41 o 
   1   1  18        6.32       73.31     77.06 o 
   2   1  18       61.06       13.95     63.17 o 
   3   1  18       60.53       70.57     76.63 o 
   0   2  18      448.25      447.62    110.59 o 
   1   2  18       50.02       61.18     67.86 o 
   2   2  18      483.23      563.46     68.30 o 
   3   2  18        9.53       32.97     74.79 o 
   1   3  18        2.75       28.26     63.24 o 
   2   3  18      116.70       82.28     73.43 o 
   0   4  18      186.74      169.73     86.05 o 
   1   4  18        5.75       22.10     63.57 o 
   2   4  18      623.81      651.89     80.80 o 
   1   5  18       79.12       41.22     65.69 o 
   0   6  18     3549.36     3467.19    143.33 o 
   1   1  19       89.99       91.56     77.89 o 
   0   2  19     1244.47     1220.76    108.25 o 
                                                 
